# Supplementary material for: Drivers and barriers to fish and seafood consumption in the first 1000 days of life
Source: NPJ Sci Food. 2025 Sep 19;9:192. doi: 10.1038/s41538-025-00569-7 (PMC12449445; doi:10.1038/s41538-025-00569-7)
Supplement: Supplementary file 2 — Survey_Results_06072025. [file 41538_2025_569_MOESM2_ESM.xlsx]

## Sheet: All_responses
StartDate	EndDate	Status	IPAddress	Progress	Duration (in seconds)	Finished	RecordedDate	ResponseId	RecipientLastName	RecipientFirstName	RecipientEmail	ExternalReference	LocationLatitude	LocationLongitude	DistributionChannel	UserLanguage	Q_RecaptchaScore	Q70	Question 5	Question 1	Question 2	Question 3	Question 4	Question 2	Q69	Q68	Q67	Q66	Question 6	Question 7.1	Question 7.2	Question 7.3	Question 8.1	Question 8.2	Question 8.3	Question 9.1	Question 9.2	Question 9.3	Question 10.1	Question 10.2	Question 10.3	Question 11.1	Question 11.2	Question 11.3	Question 12	Question 13A	Question 13B	Question 14(i)_1	Question 14(i)_2
Start Date	End Date	Response Type	IP Address	Progress	Duration (in seconds)	Finished	Recorded Date	Response ID	Recipient Last Name	Recipient First Name	Recipient Email	External Data Reference	Location Latitude	Location Longitude	Distribution Channel	User Language	Q_RecaptchaScore	Consent to participate in "The Role of Fish and Seafood in the First 1000 Days of Life" study Please tick the box next to each statement that you agree to	Are you currently any of the following (select all that apply):	What age range group do you fit into from the following?	Which of the following best describes your household income last year? (Before tax and deductions, but including any benefits/allowances)	How many adults are there in your household?	How many children are there currently in your household?	Which country of the UK do you live in?	Which county in Northern Ireland do you live?	Which region in Wales do you live?	Which region in Scotland do you live?	Which region in England do you live?	In the last 12 months have you/ your child eaten any fish or seafood products?	Fresh white fish:	Frozen white fish:	Tinned white fish:	Fresh tuna:	Frozen tuna:	Tinned tuna:	Fresh oily fish:	Frozen oily fish:	Tinned oily fish:	Fresh crustaceans:	Frozen crustaceans:	Tinned crustaceans:	Fresh bivalves:	Frozen bivalves:	Tinned bivalves:	Of the last 10 fish and seafood meals you have eaten, how many of these were processed? This includes any foods that are not eaten as a single fresh, frozen or tinned piece of fish or seafood, e.g. fish cakes, fish pie, battered fish.	How do you feel your fish and seafood consumption has changed since being pregnant?	How do you feel your fish and seafood consumption has changed since you began breastfeeding?	Rank these reasons as to why you think that you are eating more fish and seafood: - Health benefits	Rank these reasons as to why you think that you are eating more fish and seafood: - Affordability
2023-05-04 17:49:04	2023-05-04 17:50:40	IP Address	156.59.96.136	100	95	True	2023-05-04 17:50:41	R_2D5naKKSowQLq7Y					22.2908	114.15	anonymous	EN		I confirm that I have read and understood the “The Role of Fish and Seafood in the First 1000 Days of Life” Study Information Sheet,I agree that data gathered in this study will be stored anonymously and securely,I understand that my participation is voluntary and that I am free to withdraw at any time,I agree to take part in this study	Pregnant	25-29	£50,000 to £74,999	2	0	England				Greater London	Yes	On 1-2 days per week	On 1-2 days per week	On 3-4 days per week	Less than once per month	On 1-3 days per month	On 1-3 days per month	Less than once a month	On 2-4 days per week	Less than once per month	On 1-3 days per month	On 3-4 days per week	Less than once per month	On 1-3 days per month	On 1-3 days per month	On 3-4 days per week	4	Decreased
2023-05-04 18:16:12	2023-05-04 18:17:41	IP Address	170.39.227.201	100	88	True	2023-05-04 18:17:41	R_1daYsSWV7Bt78rY					47.6034	-122.341	anonymous	EN		I confirm that I have read and understood the “The Role of Fish and Seafood in the First 1000 Days of Life” Study Information Sheet,I agree that data gathered in this study will be stored anonymously and securely,I understand that my participation is voluntary and that I am free to withdraw at any time,I agree to take part in this study	Breastfeeding a child under 2 years	20-24	£50,000 to £74,999	2	4	England				East of England	Yes	On 1-3 days per month	On 1-3 days per month	On 1-3 days per month	On 1-2 days per week	On 3-4 days per week	Less than once per month	On 1-2 days per week	On 5-6 days per week	On 1-3 days per month	On 1-3 days per month	On 1-2 days per week	On 5-6 days per week	Less than once per month	Less than once per month	On 3-4 days per week	4		Increased	2	5
2023-05-04 18:55:05	2023-05-04 18:56:10	IP Address	73.112.194.29	100	65	True	2023-05-04 18:56:11	R_2wvixwV6TkxRpLI					40.7158	-74.359	anonymous	EN		I confirm that I have read and understood the “The Role of Fish and Seafood in the First 1000 Days of Life” Study Information Sheet
2023-05-04 18:56:49	2023-05-04 18:57:16	IP Address	154.214.19.69	100	26	True	2023-05-04 18:57:17	R_2zhBYejMLopgUKO					34.0544	-118.244	anonymous	EN		I agree that data gathered in this study will be stored anonymously and securely
2023-05-04 18:57:35	2023-05-04 18:57:50	IP Address	72.89.99.231	100	15	True	2023-05-04 18:57:51	R_3FLsFom1BVzzPuc					40.6758	-73.8163	anonymous	EN		I confirm that I have read and understood the “The Role of Fish and Seafood in the First 1000 Days of Life” Study Information Sheet
2023-05-04 18:55:56	2023-05-04 19:12:30	IP Address	2.219.172.33	100	993	True	2023-05-04 19:12:30	R_2X0ww2HFAoBW0lG					51.8686	-2.2446	anonymous	EN		I confirm that I have read and understood the “The Role of Fish and Seafood in the First 1000 Days of Life” Study Information Sheet,I agree that data gathered in this study will be stored anonymously and securely,I understand that my participation is voluntary and that I am free to withdraw at any time,I agree to take part in this study	Feeding formula milk to a child under 2 years	30-34	£75,000 to £99,999	2	3	England				West Midlands	Yes	On 1-2 days per week	On 1-3 days per month	Less than once per month	On 1-3 days per month	On 1-2 days per week	On 3-4 days per week	Less than once a month	Less than once per month	On 1-3 days per month	On 1-2 days per week	Less than once per month	Less than once per month	On 1-3 days per month	On 1-3 days per month	On 1-3 days per month	4
2023-05-04 19:18:16	2023-05-04 19:19:37	IP Address	38.65.214.130	100	81	True	2023-05-04 19:19:38	R_2ANIyrV3fodx4hi					45.5645	-122.645	anonymous	EN		I confirm that I have read and understood the “The Role of Fish and Seafood in the First 1000 Days of Life” Study Information Sheet
2023-05-04 19:20:03	2023-05-04 19:20:22	IP Address	38.65.214.130	100	19	True	2023-05-04 19:20:23	R_2SuawKa56sbQ4ki					45.5645	-122.645	anonymous	EN		I agree to take part in this study
2023-05-04 19:20:27	2023-05-04 19:20:38	Spam	38.65.214.130	100	11	True	2023-05-04 19:20:39	R_27KyAM0VzRDXwGG					45.5645	-122.645	anonymous	EN		I confirm that I have read and understood the “The Role of Fish and Seafood in the First 1000 Days of Life” Study Information Sheet
2023-05-04 19:20:43	2023-05-04 19:20:49	IP Address	38.65.214.130	100	6	True	2023-05-04 19:20:50	R_28BcTeBJdcuo1Gz					45.5645	-122.645	anonymous	EN		I agree that data gathered in this study will be stored anonymously and securely
2023-05-04 19:21:01	2023-05-04 19:21:07	IP Address	38.65.214.130	100	6	True	2023-05-04 19:21:08	R_3dQgwRRf1nwAC3S					45.5645	-122.645	anonymous	EN		I understand that my participation is voluntary and that I am free to withdraw at any time
2023-05-04 19:35:28	2023-05-04 19:35:36	IP Address	38.65.214.89	100	8	True	2023-05-04 19:35:37	R_1XfMC11hihwrSnf					45.5242	-122.668	anonymous	EN		I confirm that I have read and understood the “The Role of Fish and Seafood in the First 1000 Days of Life” Study Information Sheet
2023-05-04 18:57:59	2023-05-04 20:02:35	IP Address	94.11.184.183	100	3875	True	2023-05-04 20:02:35	R_1ITwq8SEsvcBJnF					53.7999	-1.5125	anonymous	EN		I confirm that I have read and understood the “The Role of Fish and Seafood in the First 1000 Days of Life” Study Information Sheet,I agree that data gathered in this study will be stored anonymously and securely,I understand that my participation is voluntary and that I am free to withdraw at any time,I agree to take part in this study	Pregnant	25-29	£10,000 to £24,999	4	1	England				East of England	Yes	On 1-3 days per month	On 1-3 days per month	Less than once per month	On 1-3 days per month	Less than once per month	On 1-3 days per month	On 1-3 days per month	Less than once per month	Less than once per month	On 1-3 days per month	On 1-3 days per month	Less than once per month	On 1-3 days per month	Less than once per month	Less than once per month	5	Increased		1	5
2023-05-05 01:09:47	2023-05-05 01:17:19	IP Address	76.136.200.112	100	452	True	2023-05-05 01:17:21	R_2TGEPTIyHfF2CZu					41.8783	-87.6907	anonymous	EN		I confirm that I have read and understood the “The Role of Fish and Seafood in the First 1000 Days of Life” Study Information Sheet,I agree that data gathered in this study will be stored anonymously and securely,I understand that my participation is voluntary and that I am free to withdraw at any time,I agree to take part in this study	Pregnant	25-29	£25,000 to £49,999	2	1	England				Greater London	Yes	On 1-2 days per week	Less than once a month	On 1-3 days per month	On 1-3 days per month	Less than once per month	On 1-3 days per month	On 1-2 days per week	On 1-2 days per week	Less than once per month	On 1-2 days per week	On 1-2 days per week	On 1-2 days per week	On 1-2 days per week	On 1-3 days per month	On 1-3 days per month	3	Increased		1	5
2023-05-05 01:48:04	2023-05-05 01:58:55	IP Address	174.53.49.53	100	650	True	2023-05-05 01:58:56	R_3h6j9rvSP6GMmxR					34.7269	-92.344	anonymous	EN		I confirm that I have read and understood the “The Role of Fish and Seafood in the First 1000 Days of Life” Study Information Sheet,I agree that data gathered in this study will be stored anonymously and securely,I understand that my participation is voluntary and that I am free to withdraw at any time,I agree to take part in this study	Feeding formula milk to a child under 2 years	30-34	£25,000 to £49,999	4	1	Northern Ireland	Derry/ Londonderry				Yes	On 1-3 days per month	Less than once a month	Less than once per month	Less than once per month	On 1-2 days per week	Less than once per month	Less than once a month	Never	Less than once per month	On 1-3 days per month	Less than once per month	Never	On 1-3 days per month	Never	Never	3
2023-05-05 02:10:46	2023-05-05 02:11:32	IP Address	141.140.4.119	100	46	True	2023-05-05 02:11:32	R_12kUISLE9ZW5JMK					47.6144	-122.345	anonymous	EN		I confirm that I have read and understood the “The Role of Fish and Seafood in the First 1000 Days of Life” Study Information Sheet
2023-05-05 02:11:50	2023-05-05 02:12:38	IP Address	88.216.240.108	100	47	True	2023-05-05 02:12:39	R_xyi3gd84jN29dbH					39.7503	-75.5453	anonymous	EN		I agree to take part in this study
2023-05-05 02:21:08	2023-05-05 02:22:44	IP Address	66.91.44.141	100	96	True	2023-05-05 02:22:45	R_vUdZ2sZt08C026B					21.289	-157.803	anonymous	EN		I confirm that I have read and understood the “The Role of Fish and Seafood in the First 1000 Days of Life” Study Information Sheet,I agree that data gathered in this study will be stored anonymously and securely,I understand that my participation is voluntary and that I am free to withdraw at any time,I agree to take part in this study
2023-05-05 02:22:09	2023-05-05 02:30:40	IP Address	99.87.238.149	100	511	True	2023-05-05 02:30:41	R_2EaXn2dycqqdMe2					35.2369	-80.8957	anonymous	EN		I confirm that I have read and understood the “The Role of Fish and Seafood in the First 1000 Days of Life” Study Information Sheet,I agree that data gathered in this study will be stored anonymously and securely,I understand that my participation is voluntary and that I am free to withdraw at any time,I agree to take part in this study	Breastfeeding a child under 2 years	35-39	£25,000 to £49,999	3	1	England				Greater London	Yes	Less than once per month	Less than once a month	Less than once per month	On 1-3 days per month	Less than once per month	Less than once per month	On 1-3 days per month	Less than once per month	Never	On 3-4 days per week	Less than once per month	Never	On 1-3 days per month	Less than once per month	Less than once per month	1		Increased	1	4
2023-05-05 02:23:01	2023-05-05 02:45:15	IP Address	24.0.100.234	100	1333	True	2023-05-05 02:45:15	R_cCN1xcGegwHFS5b					40.3699	-74.6381	anonymous	EN		I confirm that I have read and understood the “The Role of Fish and Seafood in the First 1000 Days of Life” Study Information Sheet,I agree that data gathered in this study will be stored anonymously and securely,I understand that my participation is voluntary and that I am free to withdraw at any time,I agree to take part in this study	Pregnant	25-29	£75,000 to £99,999	4	1	Scotland			North East		Yes	On 5-6 days per week	Never	Never	On 3-4 days per week	Never	Never	On 1-2 days per week	Never	Never	On 1-2 days per week	Never	Never	On 1-3 days per month	Never	Never	5	Increased		1	5
2023-05-05 03:12:21	2023-05-05 03:17:54	IP Address	129.222.84.41	100	333	True	2023-05-05 03:17:55	R_2cvxu5OeLRrqIH4					33.7485	-84.3871	anonymous	EN		I confirm that I have read and understood the “The Role of Fish and Seafood in the First 1000 Days of Life” Study Information Sheet,I agree that data gathered in this study will be stored anonymously and securely,I understand that my participation is voluntary and that I am free to withdraw at any time,I agree to take part in this study	Breastfeeding a child under 2 years,Feeding formula milk to a child under 2 years	30-34	£10,000 to £24,999	4	2	England				South West	Yes	On 1-3 days per month	On 1-2 days per week	On 1-2 days per week	On 1-3 days per month	On 1-3 days per month	On 1-3 days per month	On 1-2 days per week	On 1-3 days per month	On 1-2 days per week	On 1-2 days per week	On 3-4 days per week	On 3-4 days per week	On 1-2 days per week	On 3-4 days per week	Less than once per month	6		Increased	1	3
2023-05-05 03:36:05	2023-05-05 03:46:47	IP Address	84.32.53.235	100	642	True	2023-05-05 03:46:48	R_1LMUxgnTGYlyKkh					28.8039	-96.9953	anonymous	EN		I confirm that I have read and understood the “The Role of Fish and Seafood in the First 1000 Days of Life” Study Information Sheet,I agree that data gathered in this study will be stored anonymously and securely,I understand that my participation is voluntary and that I am free to withdraw at any time,I agree to take part in this study	Breastfeeding a child under 2 years	25-29	£50,000 to £74,999	2	1	England				Greater London	Yes	On 1-2 days per week	Less than once a month	On 1-3 days per month	On 1-3 days per month	Less than once per month	On 1-3 days per month	Less than once a month	Less than once per month	Never	On 1-2 days per week	Never	Never	Never	Never	Never	3		Increased	1	5
2023-05-05 04:14:45	2023-05-05 04:23:32	IP Address	188.255.212.209	100	526	True	2023-05-05 04:23:32	R_3G3ojugneUE0k7F					38.6583	-77.2481	anonymous	EN		I confirm that I have read and understood the “The Role of Fish and Seafood in the First 1000 Days of Life” Study Information Sheet,I agree that data gathered in this study will be stored anonymously and securely,I understand that my participation is voluntary and that I am free to withdraw at any time,I agree to take part in this study	Breastfeeding a child under 2 years	30-34	£75,000 to £99,999	3	1	Scotland			South East		Yes	Less than once per month	Never	Never	Less than once per month	Never	Never	Never	Never	Never	On 1-3 days per month	Never	Never	Less than once per month	Never	Never	6		Increased	1	4
2023-05-05 04:26:39	2023-05-05 04:27:59	IP Address	38.98.135.87	100	80	True	2023-05-05 04:27:59	R_3CUber5p7fBmJvi					37.751	-97.822	anonymous	EN		I confirm that I have read and understood the “The Role of Fish and Seafood in the First 1000 Days of Life” Study Information Sheet,I agree that data gathered in this study will be stored anonymously and securely
2023-05-05 04:29:46	2023-05-05 04:33:03	IP Address	118.112.176.12	100	196	True	2023-05-05 04:33:04	R_ylKKrXovy2KjdGp					30.5781	103.957	anonymous	EN		I confirm that I have read and understood the “The Role of Fish and Seafood in the First 1000 Days of Life” Study Information Sheet,I agree that data gathered in this study will be stored anonymously and securely,I understand that my participation is voluntary and that I am free to withdraw at any time,I agree to take part in this study	Feeding baby foods or solids to a child under 2 years	25-29	£50,000 to £74,999		3	England				East of England	No
2023-05-05 04:29:32	2023-05-05 04:33:15	IP Address	118.112.176.12	100	222	True	2023-05-05 04:33:15	R_3ExMHb889GXm8ba					30.5781	103.957	anonymous	EN		I confirm that I have read and understood the “The Role of Fish and Seafood in the First 1000 Days of Life” Study Information Sheet,I agree that data gathered in this study will be stored anonymously and securely,I understand that my participation is voluntary and that I am free to withdraw at any time,I agree to take part in this study	Feeding formula milk to a child under 2 years	20-24	£25,000 to £49,999	3	3	England				South West	No
2023-05-05 04:28:13	2023-05-05 04:33:20	IP Address	38.98.135.87	100	306	True	2023-05-05 04:33:21	R_3MhgTw5PT8eUvuw					37.751	-97.822	anonymous	EN		I agree to take part in this study
2023-05-05 04:56:48	2023-05-05 05:04:25	IP Address	212.69.11.191	100	457	True	2023-05-05 05:04:26	R_2BlmF01NYn7b6EH					39.018	-77.539	anonymous	EN		I confirm that I have read and understood the “The Role of Fish and Seafood in the First 1000 Days of Life” Study Information Sheet,I agree that data gathered in this study will be stored anonymously and securely,I understand that my participation is voluntary and that I am free to withdraw at any time,I agree to take part in this study	Feeding formula milk to a child under 2 years,Feeding baby foods or solids to a child under 2 years	35-39	£50,000 to £74,999	3	1	England				East of England	Yes	On 1-2 days per week	On 1-3 days per month	Never	On 1-2 days per week	On 1-3 days per month	On 1-2 days per week	On 1-2 days per week	On 3-4 days per week	On 3-4 days per week	On 3-4 days per week	On 3-4 days per week	On 5-6 days per week	On 1-2 days per week	On 3-4 days per week	On 1-3 days per month	3
2023-05-05 05:04:45	2023-05-05 05:05:22	IP Address	223.29.226.65	100	37	True	2023-05-05 05:05:24	R_3G3QvzmiljjlPJl					39.6685	-75.7048	anonymous	EN		I confirm that I have read and understood the “The Role of Fish and Seafood in the First 1000 Days of Life” Study Information Sheet,I agree that data gathered in this study will be stored anonymously and securely,I understand that my participation is voluntary and that I am free to withdraw at any time
2023-05-05 05:04:53	2023-05-05 05:07:37	IP Address	31.186.180.169	100	163	True	2023-05-05 05:07:38	R_3iy911ykHhYcigV					32.7889	-96.8021	anonymous	EN		I confirm that I have read and understood the “The Role of Fish and Seafood in the First 1000 Days of Life” Study Information Sheet,I agree that data gathered in this study will be stored anonymously and securely,I understand that my participation is voluntary and that I am free to withdraw at any time,I agree to take part in this study	Feeding formula milk to a child under 2 years,Feeding baby foods or solids to a child under 2 years	30-34	£50,000 to £74,999	2	2	Scotland			North West		No
2023-05-05 05:05:43	2023-05-05 05:09:27	IP Address	31.186.183.213	100	224	True	2023-05-05 05:09:28	R_27eDh8sIeRLbHY7					32.7889	-96.8021	anonymous	EN		I confirm that I have read and understood the “The Role of Fish and Seafood in the First 1000 Days of Life” Study Information Sheet,I agree that data gathered in this study will be stored anonymously and securely,I understand that my participation is voluntary and that I am free to withdraw at any time,I agree to take part in this study	Feeding formula milk to a child under 2 years,Feeding baby foods or solids to a child under 2 years	25-29	£25,000 to £49,999	2	1	Scotland			North East		Yes	On 1-3 days per month	On 1-2 days per week	On 3-4 days per week	On 1-2 days per week	On 3-4 days per week	On 1-3 days per month	On 1-2 days per week	On 1-3 days per month	On 3-4 days per week	On 1-3 days per month	On 3-4 days per week	On 1-2 days per week	On 1-3 days per month	Less than once per month	On 1-3 days per month	5
2023-05-05 05:04:57	2023-05-05 05:11:37	IP Address	188.215.121.123	100	399	True	2023-05-05 05:11:37	R_2aQWG6gWucpnKHA					39.0469	-77.4903	anonymous	EN		I confirm that I have read and understood the “The Role of Fish and Seafood in the First 1000 Days of Life” Study Information Sheet,I agree that data gathered in this study will be stored anonymously and securely,I understand that my participation is voluntary and that I am free to withdraw at any time,I agree to take part in this study	Feeding formula milk to a child under 2 years,Feeding baby foods or solids to a child under 2 years	35-39	£25,000 to £49,999	2	1	Wales		West Wales			Yes	On 1-3 days per month	On 3-4 days per week	On 3-4 days per week	On 1-3 days per month	On 1-3 days per month	On 1-3 days per month	On 3-4 days per week	On 1-2 days per week	On 1-3 days per month	On 3-4 days per week	Less than once per month	On 1-3 days per month	On 1-3 days per month	On 1-2 days per week	On 3-4 days per week	2
2023-05-05 05:05:01	2023-05-05 05:25:32	IP Address	64.113.10.126	100	1231	True	2023-05-05 05:25:33	R_9Ad8ICV9lSmWhMd					32.7797	-96.8022	anonymous	EN		I confirm that I have read and understood the “The Role of Fish and Seafood in the First 1000 Days of Life” Study Information Sheet,I agree that data gathered in this study will be stored anonymously and securely,I understand that my participation is voluntary and that I am free to withdraw at any time,I agree to take part in this study	Feeding formula milk to a child under 2 years,Feeding baby foods or solids to a child under 2 years	35-39	£25,000 to £49,999	2	2	Northern Ireland	Fermanagh				Yes	On 5-6 days per week	On 1-2 days per week	On 5-6 days per week	On 1-2 days per week	On 1-2 days per week	On 3-4 days per week	On 1-3 days per month	On 1-3 days per month	On 1-3 days per month	Less than once per month	On 5-6 days per week	On 3-4 days per week	On 3-4 days per week	On 1-2 days per week	On 1-2 days per week	4
2023-05-05 05:05:04	2023-05-05 05:27:53	IP Address	175.29.135.145	100	1368	True	2023-05-05 05:27:54	R_3CT6cwuwC8VDXYB					41.8874	-87.6318	anonymous	EN		I confirm that I have read and understood the “The Role of Fish and Seafood in the First 1000 Days of Life” Study Information Sheet,I agree that data gathered in this study will be stored anonymously and securely,I understand that my participation is voluntary and that I am free to withdraw at any time,I agree to take part in this study	Feeding formula milk to a child under 2 years,Feeding baby foods or solids to a child under 2 years	35-39	£10,000 to £24,999	2	2	Wales		West Wales			Yes	On 3-4 days per week	On 1-2 days per week	On 3-4 days per week	On 3-4 days per week	On 3-4 days per week	Less than once per month	On 5-6 days per week	On 3-4 days per week	Less than once per month	On 3-4 days per week	On 3-4 days per week	On 5-6 days per week	On 1-2 days per week	Less than once per month	On 1-3 days per month	7
2023-05-05 05:05:08	2023-05-05 05:30:20	IP Address	141.226.246.157	100	1512	True	2023-05-05 05:30:22	R_3ke7gSulSiUpzpK					38.9093	-90.16	anonymous	EN		I confirm that I have read and understood the “The Role of Fish and Seafood in the First 1000 Days of Life” Study Information Sheet,I agree that data gathered in this study will be stored anonymously and securely,I understand that my participation is voluntary and that I am free to withdraw at any time,I agree to take part in this study	Feeding formula milk to a child under 2 years,Feeding baby foods or solids to a child under 2 years	30-34	£75,000 to £99,999	3	3	England				East Midlands	Yes	On 1-3 days per month	On 1-3 days per month	On 1-2 days per week	On 1-2 days per week	On 1-2 days per week	On 1-2 days per week	On 3-4 days per week	On 1-2 days per week	On 3-4 days per week	On 1-2 days per week	On 1-2 days per week	On 3-4 days per week	On 3-4 days per week	On 3-4 days per week	On 3-4 days per week	4
2023-05-05 05:05:11	2023-05-05 05:34:06	IP Address	37.218.212.119	100	1735	True	2023-05-05 05:34:08	R_2wgI7JDpy3I45nU					41.8486	-87.6288	anonymous	EN		I confirm that I have read and understood the “The Role of Fish and Seafood in the First 1000 Days of Life” Study Information Sheet,I agree that data gathered in this study will be stored anonymously and securely,I understand that my participation is voluntary and that I am free to withdraw at any time,I agree to take part in this study	Feeding formula milk to a child under 2 years	25-29	£10,000 to £24,999	2	2	Scotland			North East		Yes	On 5-6 days per week	On 1-2 days per week	On 1-3 days per month	On 1-2 days per week	On 1-2 days per week	On 1-3 days per month	On 3-4 days per week	On 3-4 days per week	On 3-4 days per week	On 1-2 days per week	On 3-4 days per week	Less than once per month	On 5-6 days per week	On 3-4 days per week	On 1-2 days per week	3
2023-05-05 05:05:15	2023-05-05 05:36:52	IP Address	5.105.139.81	100	1897	True	2023-05-05 05:36:53	R_20PC13TquYz5mpZ					37.751	-97.822	anonymous	EN		I confirm that I have read and understood the “The Role of Fish and Seafood in the First 1000 Days of Life” Study Information Sheet,I agree that data gathered in this study will be stored anonymously and securely,I understand that my participation is voluntary and that I am free to withdraw at any time,I agree to take part in this study	Feeding formula milk to a child under 2 years,Feeding baby foods or solids to a child under 2 years	30-34	£25,000 to £49,999	1	2	Scotland			South West		Yes	On 3-4 days per week	On 5-6 days per week	On 1-3 days per month	On 3-4 days per week	On 3-4 days per week	On 1-3 days per month	On 5-6 days per week	On 3-4 days per week	On 1-2 days per week	On 1-2 days per week	On 3-4 days per week	On 1-3 days per month	On 1-2 days per week	On 3-4 days per week	On 1-3 days per month	4
2023-05-05 06:37:50	2023-05-05 06:40:01	IP Address	38.65.214.202	100	131	True	2023-05-05 06:40:02	R_2wRAENg73x8PwdC					45.5242	-122.668	anonymous	EN		I confirm that I have read and understood the “The Role of Fish and Seafood in the First 1000 Days of Life” Study Information Sheet,I agree that data gathered in this study will be stored anonymously and securely,I understand that my participation is voluntary and that I am free to withdraw at any time,I agree to take part in this study
2023-05-05 06:40:57	2023-05-05 06:41:23	IP Address	38.65.214.202	100	26	True	2023-05-05 06:41:24	R_AsvL3b1SpGIDrY5					45.5242	-122.668	anonymous	EN		I confirm that I have read and understood the “The Role of Fish and Seafood in the First 1000 Days of Life” Study Information Sheet
2023-05-05 06:36:03	2023-05-05 06:44:47	IP Address	37.19.65.27	100	523	True	2023-05-05 06:44:48	R_3U8EzC9C3htn9DP					32.7797	-96.8022	anonymous	EN		I confirm that I have read and understood the “The Role of Fish and Seafood in the First 1000 Days of Life” Study Information Sheet,I agree that data gathered in this study will be stored anonymously and securely,I understand that my participation is voluntary and that I am free to withdraw at any time,I agree to take part in this study	Pregnant	25-29	£75,000 to £99,999	3	1	England				East of England	Yes	On 1-2 days per week	Less than once a month	Never	On 1-2 days per week	Less than once per month	Less than once per month	On 1-2 days per week	Never	Never	Less than once per month	Never	Never	Never	Never	Never	3	Increased		1	4
2023-05-05 06:31:31	2023-05-05 06:47:00	IP Address	66.207.187.251	100	929	True	2023-05-05 06:47:01	R_3fkK2q65KGgQ267					39.7388	-104.987	anonymous	EN		I confirm that I have read and understood the “The Role of Fish and Seafood in the First 1000 Days of Life” Study Information Sheet,I agree that data gathered in this study will be stored anonymously and securely,I understand that my participation is voluntary and that I am free to withdraw at any time,I agree to take part in this study	Pregnant	20-24	£1 to £9,999	2	0	England				East of England	Yes	Less than once per month	Never	Never	Never	Never	Never	Less than once a month	Never	Never	Less than once per month	Never	Never	Never	Never	Never	1	Stayed the same
2023-05-05 06:41:33	2023-05-05 07:00:05	IP Address	38.65.214.202	100	1111	True	2023-05-05 07:00:05	R_3fDJ49g5NSSCQFf					45.5242	-122.668	anonymous	EN		I confirm that I have read and understood the “The Role of Fish and Seafood in the First 1000 Days of Life” Study Information Sheet,I agree that data gathered in this study will be stored anonymously and securely,I understand that my participation is voluntary and that I am free to withdraw at any time,I agree to take part in this study	Feeding formula milk to a child under 2 years,Feeding baby foods or solids to a child under 2 years	25-29	£25,000 to £49,999	3	2	England				Greater London	Yes	On 3-4 days per week	On 1-3 days per month	Less than once per month	On 1-3 days per month	On 1-3 days per month	Less than once per month	On 1-2 days per week	Less than once per month	Every day in the last month	On 1-3 days per month	Less than once per month	Never	On 1-3 days per month	Less than once per month	Never	5
2023-05-05 07:01:48	2023-05-05 07:02:32	IP Address	75.181.7.56	100	43	True	2023-05-05 07:02:33	R_1LzLyrV2iqnK2Da					35.0167	-80.3761	anonymous	EN		I confirm that I have read and understood the “The Role of Fish and Seafood in the First 1000 Days of Life” Study Information Sheet
2023-05-05 07:02:18	2023-05-05 07:04:05	IP Address	72.234.20.72	100	106	True	2023-05-05 07:04:05	R_Ddklrbl26yfNVVD					21.9282	-159.532	anonymous	EN		I confirm that I have read and understood the “The Role of Fish and Seafood in the First 1000 Days of Life” Study Information Sheet,I agree that data gathered in this study will be stored anonymously and securely,I understand that my participation is voluntary and that I am free to withdraw at any time,I agree to take part in this study	Breastfeeding a child under 2 years	30-34	£75,000 to £99,999	4	1	England				South East	No
2023-05-05 07:04:33	2023-05-05 07:05:35	IP Address	69.202.148.33	100	61	True	2023-05-05 07:05:35	R_3rZnmYHpwQsxYgY					40.7105	-74.0129	anonymous	EN		I confirm that I have read and understood the “The Role of Fish and Seafood in the First 1000 Days of Life” Study Information Sheet,I agree that data gathered in this study will be stored anonymously and securely,I agree to take part in this study
2023-05-05 07:07:51	2023-05-05 07:12:32	IP Address	98.14.212.8	100	280	True	2023-05-05 07:12:33	R_1mdQ6kfZPzSTfi7					40.695	-73.791	anonymous	EN		I confirm that I have read and understood the “The Role of Fish and Seafood in the First 1000 Days of Life” Study Information Sheet,I agree that data gathered in this study will be stored anonymously and securely,I understand that my participation is voluntary and that I am free to withdraw at any time,I agree to take part in this study	Feeding formula milk to a child under 2 years,Feeding baby foods or solids to a child under 2 years	25-29	£50,000 to £74,999	Above 4	1	Wales		Mid Wales			No
2023-05-05 07:14:21	2023-05-05 07:27:32	IP Address	68.174.241.178	100	790	True	2023-05-05 07:27:33	R_1Dx3s1qAJDAGJqp					40.7429	-73.9392	anonymous	EN		I confirm that I have read and understood the “The Role of Fish and Seafood in the First 1000 Days of Life” Study Information Sheet,I agree that data gathered in this study will be stored anonymously and securely,I understand that my participation is voluntary and that I am free to withdraw at any time,I agree to take part in this study	Feeding formula milk to a child under 2 years,Feeding baby foods or solids to a child under 2 years	25-29	£75,000 to £99,999	3	Above 8	Scotland			South East		Yes	On 1-3 days per month	On 3-4 days per week	On 1-3 days per month	Never	On 3-4 days per week	Less than once per month	On 1-2 days per week	Every day in the last month	Less than once per month	On 5-6 days per week	On 3-4 days per week	Less than once per month	On 5-6 days per week	On 5-6 days per week	On 3-4 days per week	5
2023-05-05 07:08:01	2023-05-05 07:28:47	IP Address	86.176.86.190	100	1245	True	2023-05-05 07:28:48	R_2VknSvdxJPHLpTz					51.6706	-1.2794	anonymous	EN		I confirm that I have read and understood the “The Role of Fish and Seafood in the First 1000 Days of Life” Study Information Sheet,I agree that data gathered in this study will be stored anonymously and securely,I understand that my participation is voluntary and that I am free to withdraw at any time,I agree to take part in this study	Breastfeeding a child under 2 years	30-34	£25,000 to £49,999	4	2	Scotland			South West		Yes	On 1-3 days per month	Never	On 1-2 days per week	On 3-4 days per week	On 1-2 days per week	On 3-4 days per week	On 1-3 days per month	Never	On 3-4 days per week	Never	On 1-3 days per month	On 1-3 days per month	On 1-2 days per week	Less than once per month	On 3-4 days per week	10		Increased	1	3
2023-05-05 07:38:19	2023-05-05 07:40:38	IP Address	149.126.89.26	100	139	True	2023-05-05 07:40:39	R_240Kc41eY6504QN					37.751	-97.822	anonymous	EN		I confirm that I have read and understood the “The Role of Fish and Seafood in the First 1000 Days of Life” Study Information Sheet,I agree that data gathered in this study will be stored anonymously and securely,I understand that my participation is voluntary and that I am free to withdraw at any time,I agree to take part in this study	Feeding formula milk to a child under 2 years	30-34	£75,000 to £99,999	3	1	England				East of England	Yes	Less than once per month	Never	Never	Less than once per month	Never	Never	Less than once a month	Never	Never	Less than once per month	Never	Never	Less than once per month	Never	Never	4
2023-05-05 07:30:20	2023-05-05 07:43:42	IP Address	70.23.53.52	100	801	True	2023-05-05 07:43:43	R_3lDJk1UibQm2RKi					40.6877	-73.9267	anonymous	EN		I confirm that I have read and understood the “The Role of Fish and Seafood in the First 1000 Days of Life” Study Information Sheet,I agree that data gathered in this study will be stored anonymously and securely,I understand that my participation is voluntary and that I am free to withdraw at any time,I agree to take part in this study	Feeding formula milk to a child under 2 years,Feeding baby foods or solids to a child under 2 years	25-29	£75,000 to £99,999	2	6	Wales		North Wales			Yes	Every day in the last month	Every day in the last month	On 5-6 days per week	Never	On 1-3 days per month	Every day in the last month	Every day in the last month	Never	On 3-4 days per week	On 1-3 days per month	On 1-3 days per month	Every day in the last month	Never	Never	Every day in the last month	8
2023-05-05 07:30:13	2023-05-05 07:44:47	IP Address	70.23.53.52	100	873	True	2023-05-05 07:44:48	R_1r7WnUqnSzLoqfz					40.6877	-73.9267	anonymous	EN		I confirm that I have read and understood the “The Role of Fish and Seafood in the First 1000 Days of Life” Study Information Sheet,I agree that data gathered in this study will be stored anonymously and securely,I understand that my participation is voluntary and that I am free to withdraw at any time,I agree to take part in this study	Feeding formula milk to a child under 2 years,Feeding baby foods or solids to a child under 2 years	25-29	£10,000 to £24,999	4	4	Northern Ireland	Derry/ Londonderry				Yes	On 5-6 days per week	Never	Less than once per month	On 1-2 days per week	On 5-6 days per week	On 1-3 days per month	On 1-3 days per month	On 5-6 days per week	On 1-2 days per week	On 1-2 days per week	On 5-6 days per week	On 3-4 days per week	Never	On 5-6 days per week	Less than once per month	7
2023-05-05 07:30:31	2023-05-05 07:45:53	IP Address	66.65.0.144	100	921	True	2023-05-05 07:45:53	R_3rYvick3LWbJ2MC					40.7484	-73.862	anonymous	EN		I confirm that I have read and understood the “The Role of Fish and Seafood in the First 1000 Days of Life” Study Information Sheet,I agree that data gathered in this study will be stored anonymously and securely,I understand that my participation is voluntary and that I am free to withdraw at any time,I agree to take part in this study	Feeding formula milk to a child under 2 years,Feeding baby foods or solids to a child under 2 years	25-29	£1 to £9,999	1	8	Scotland			North West		Yes	Less than once per month	On 1-2 days per week	Less than once per month	Never	On 1-2 days per week	On 1-2 days per week	On 3-4 days per week	On 5-6 days per week	On 1-3 days per month	Never	Less than once per month	On 3-4 days per week	On 1-2 days per week	On 1-2 days per week	Every day in the last month	3
2023-05-05 07:30:27	2023-05-05 07:46:12	IP Address	66.65.0.144	100	945	True	2023-05-05 07:46:13	R_33CnC7CP8elbA14					40.7484	-73.862	anonymous	EN		I confirm that I have read and understood the “The Role of Fish and Seafood in the First 1000 Days of Life” Study Information Sheet,I agree that data gathered in this study will be stored anonymously and securely,I understand that my participation is voluntary and that I am free to withdraw at any time,I agree to take part in this study	Feeding formula milk to a child under 2 years,Feeding baby foods or solids to a child under 2 years	25-29	£50,000 to £74,999	Above 4	2	Wales		North Wales			Yes	Less than once per month	Never	On 1-3 days per month	On 1-2 days per week	On 1-3 days per month	On 1-2 days per week	On 1-2 days per week	Every day in the last month	Less than once per month	Less than once per month	On 3-4 days per week	On 1-3 days per month	On 5-6 days per week	Never	Never	1
2023-05-05 07:30:27	2023-05-05 07:46:24	IP Address	66.65.0.144	100	957	True	2023-05-05 07:46:25	R_22IV6gkuA8nIX2y					40.7484	-73.862	anonymous	EN		I confirm that I have read and understood the “The Role of Fish and Seafood in the First 1000 Days of Life” Study Information Sheet,I agree that data gathered in this study will be stored anonymously and securely,I understand that my participation is voluntary and that I am free to withdraw at any time,I agree to take part in this study	Feeding formula milk to a child under 2 years,Feeding baby foods or solids to a child under 2 years	25-29	£0	1	7	Northern Ireland	Derry/ Londonderry				Yes	On 1-2 days per week	On 1-2 days per week	On 1-3 days per month	On 5-6 days per week	Never	On 1-3 days per month	Every day in the last month	On 1-3 days per month	On 1-3 days per month	Never	On 3-4 days per week	On 1-3 days per month	On 1-2 days per week	Never	Never	10
2023-05-05 07:44:02	2023-05-05 07:47:28	IP Address	205.220.213.175	100	205	True	2023-05-05 07:47:29	R_3Dind32rLh7l0Yq					44.0185	-121.298	anonymous	EN		I confirm that I have read and understood the “The Role of Fish and Seafood in the First 1000 Days of Life” Study Information Sheet,I agree that data gathered in this study will be stored anonymously and securely,I understand that my participation is voluntary and that I am free to withdraw at any time,I agree to take part in this study	Breastfeeding a child under 2 years	25-29	£100,000 or more	3	1	Wales		Mid Wales			Yes	On 1-3 days per month	Never	Less than once per month	On 1-2 days per week	On 1-3 days per month	Less than once per month	On 1-2 days per week	Never	Never	Never	Never	Never	Never	Never	Never	1		Stayed the same
2023-05-05 07:30:23	2023-05-05 07:48:16	IP Address	148.75.56.164	100	1073	True	2023-05-05 07:48:18	R_2VBAHosaCJcolX4					40.6627	-73.9138	anonymous	EN		I confirm that I have read and understood the “The Role of Fish and Seafood in the First 1000 Days of Life” Study Information Sheet,I agree that data gathered in this study will be stored anonymously and securely,I understand that my participation is voluntary and that I am free to withdraw at any time,I agree to take part in this study	Feeding formula milk to a child under 2 years,Feeding baby foods or solids to a child under 2 years	25-29	£0	1	8	Scotland			North East		Yes	Every day in the last month	Never	Less than once per month	Every day in the last month	Less than once per month	On 5-6 days per week	On 1-2 days per week	On 1-3 days per month	On 3-4 days per week	On 3-4 days per week	On 5-6 days per week	On 1-3 days per month	On 3-4 days per week	Never	On 5-6 days per week	5
2023-05-05 07:30:17	2023-05-05 07:49:14	IP Address	207.237.19.227	100	1136	True	2023-05-05 07:49:14	R_1f8EEvPf1lOFRAv					40.7258	-73.862	anonymous	EN		I confirm that I have read and understood the “The Role of Fish and Seafood in the First 1000 Days of Life” Study Information Sheet,I agree that data gathered in this study will be stored anonymously and securely,I understand that my participation is voluntary and that I am free to withdraw at any time,I agree to take part in this study	Feeding formula milk to a child under 2 years,Feeding baby foods or solids to a child under 2 years	25-29	£25,000 to £49,999	4	0	Scotland			North West		Yes	Never	On 5-6 days per week	Less than once per month	On 1-2 days per week	Never	Never	Less than once a month	On 1-2 days per week	Less than once per month	On 1-2 days per week	Every day in the last month	On 1-2 days per week	Less than once per month	Every day in the last month	On 1-2 days per week	7
2023-05-05 07:30:15	2023-05-05 07:49:29	IP Address	207.237.19.227	100	1153	True	2023-05-05 07:49:29	R_2v9fd7fBNA5rI2W					40.7258	-73.862	anonymous	EN		I confirm that I have read and understood the “The Role of Fish and Seafood in the First 1000 Days of Life” Study Information Sheet,I agree that data gathered in this study will be stored anonymously and securely,I understand that my participation is voluntary and that I am free to withdraw at any time,I agree to take part in this study	Feeding formula milk to a child under 2 years,Feeding baby foods or solids to a child under 2 years	25-29	£50,000 to £74,999	4	7	Northern Ireland	Tyrone				Yes	Less than once per month	Never	On 1-2 days per week	On 1-3 days per month	Never	Every day in the last month	On 3-4 days per week	Less than once per month	On 1-2 days per week	On 1-3 days per month	Never	Never	On 1-3 days per month	Less than once per month	On 3-4 days per week	4
2023-05-05 07:48:28	2023-05-05 07:49:40	IP Address	99.190.72.141	100	71	True	2023-05-05 07:49:41	R_Bu30TIqyb1AmeWd					33.5631	-84.5832	anonymous	EN		I agree that data gathered in this study will be stored anonymously and securely
2023-05-05 07:50:30	2023-05-05 07:58:05	IP Address	68.194.81.97	100	455	True	2023-05-05 07:58:06	R_2YXl7AlkDkkysw3					40.6739	-73.9358	anonymous	EN		I confirm that I have read and understood the “The Role of Fish and Seafood in the First 1000 Days of Life” Study Information Sheet,I agree that data gathered in this study will be stored anonymously and securely,I understand that my participation is voluntary and that I am free to withdraw at any time,I agree to take part in this study	Feeding formula milk to a child under 2 years,Feeding baby foods or solids to a child under 2 years	25-29	£50,000 to £74,999	3	5	Wales		West Wales			Yes	Never	Every day in the last month	On 5-6 days per week	On 1-3 days per month	Every day in the last month	Never	On 5-6 days per week	On 1-3 days per month	On 3-4 days per week	On 5-6 days per week	On 1-3 days per month	On 3-4 days per week	On 5-6 days per week	Never	Every day in the last month	3
2023-05-05 07:58:09	2023-05-05 08:01:17	IP Address	175.110.85.136	100	188	True	2023-05-05 08:01:18	R_vIDSFTL9cFKFSUx					32.6227	-97.1479	anonymous	EN		I confirm that I have read and understood the “The Role of Fish and Seafood in the First 1000 Days of Life” Study Information Sheet,I agree that data gathered in this study will be stored anonymously and securely,I understand that my participation is voluntary and that I am free to withdraw at any time,I agree to take part in this study	Feeding formula milk to a child under 2 years	25-29	£50,000 to £74,999	3	1	Northern Ireland	Antrim				Yes	On 1-3 days per month	Never	Never	On 1-3 days per month	Never	Never	On 1-3 days per month	Never	Never	On 1-3 days per month	Never	Never	Less than once per month	Never	Never	9
2023-05-05 03:00:03	2023-05-05 08:06:47	IP Address	46.232.120.206	100	18403	True	2023-05-05 08:06:48	R_1MLhJkhzCZyhNzq					22.2848	114.17	anonymous	EN		I confirm that I have read and understood the “The Role of Fish and Seafood in the First 1000 Days of Life” Study Information Sheet,I agree that data gathered in this study will be stored anonymously and securely,I understand that my participation is voluntary and that I am free to withdraw at any time,I agree to take part in this study															On 1-3 days per month	On 1-2 days per week	On 1-2 days per week	On 1-3 days per month	On 3-4 days per week	On 1-3 days per month	On 1-3 days per month	Less than once per month	On 1-2 days per week	On 1-3 days per month	On 3-4 days per week	On 1-2 days per week	5
2023-05-05 08:08:24	2023-05-05 08:12:05	IP Address	51.219.210.82	100	220	True	2023-05-05 08:12:05	R_AGxLhYmr4e6OO0F					51.6539	-0.0888	anonymous	EN
2023-05-05 08:06:51	2023-05-05 08:13:23	IP Address	92.40.185.56	100	392	True	2023-05-05 08:13:24	R_ST4UhDJEH15bQgV					52.5026	-1.7815	anonymous	EN
2023-05-05 08:06:53	2023-05-05 08:13:26	IP Address	86.12.117.53	100	392	True	2023-05-05 08:13:27	R_2uWmPd7Hu6YGhbC					53.5477	-2.1259	anonymous	EN
2023-05-05 08:08:27	2023-05-05 08:13:26	IP Address	2.218.87.89	100	299	True	2023-05-05 08:13:27	R_3GwftR7ZcgRp2KZ					51.6017	-0.0732	anonymous	EN
2023-05-05 08:07:22	2023-05-05 08:13:27	IP Address	82.3.172.253	100	365	True	2023-05-05 08:13:28	R_3k7aoXtDPZntnWH					52.0444	1.1273	anonymous	EN
2023-05-05 08:07:04	2023-05-05 08:13:28	IP Address	82.36.105.23	100	383	True	2023-05-05 08:13:28	R_3JFtiuNNMaoPYXn					51.5788	-0.1235	anonymous	EN
2023-05-05 08:01:39	2023-05-05 08:13:44	IP Address	68.192.223.217	100	724	True	2023-05-05 08:13:44	R_3Mrmbr5udwxcPb3					41.2923	-73.9184	anonymous	EN		I confirm that I have read and understood the “The Role of Fish and Seafood in the First 1000 Days of Life” Study Information Sheet,I agree that data gathered in this study will be stored anonymously and securely,I understand that my participation is voluntary and that I am free to withdraw at any time,I agree to take part in this study	Feeding formula milk to a child under 2 years,Feeding baby foods or solids to a child under 2 years	25-29	£0	Above 4	8	Scotland			North West		Yes	On 1-3 days per month	On 5-6 days per week	On 1-2 days per week	On 3-4 days per week	On 3-4 days per week	On 3-4 days per week	Every day in the last month	On 1-2 days per week	Every day in the last month	On 1-2 days per week	On 5-6 days per week	On 3-4 days per week	Never	On 1-3 days per month	Less than once per month	6
2023-05-05 08:07:01	2023-05-05 08:16:31	IP Address	94.8.116.131	100	569	True	2023-05-05 08:16:32	R_1n0Gy2egHH731mn					51.6143	-0.4188	anonymous	EN		I confirm that I have read and understood the “The Role of Fish and Seafood in the First 1000 Days of Life” Study Information Sheet,I agree that data gathered in this study will be stored anonymously and securely,I understand that my participation is voluntary and that I am free to withdraw at any time,I agree to take part in this study		30-34	£25,000 to £49,999	2	2	Northern Ireland	Down				Yes	On 5-6 days per week	Never	Less than once per month	On 1-3 days per month	On 1-3 days per month	On 5-6 days per week	Less than once a month	On 1-2 days per week	On 1-2 days per week	On 5-6 days per week	On 1-2 days per week	Never	On 3-4 days per week	Never	On 1-3 days per month	2
2023-05-05 08:07:18	2023-05-05 08:16:45	IP Address	82.28.123.193	100	566	True	2023-05-05 08:16:45	R_1mpXla82MAU0Qln					51.6144	-0.3368	anonymous	EN		I confirm that I have read and understood the “The Role of Fish and Seafood in the First 1000 Days of Life” Study Information Sheet,I agree that data gathered in this study will be stored anonymously and securely,I understand that my participation is voluntary and that I am free to withdraw at any time,I agree to take part in this study		30-34	£50,000 to £74,999	3	1	Wales		Mid Wales			Yes	Never	On 1-3 days per month	On 5-6 days per week	On 3-4 days per week	On 1-2 days per week	Never	Never	Less than once per month	On 1-2 days per week	On 3-4 days per week	On 1-2 days per week	On 1-3 days per month	Less than once per month	On 5-6 days per week	On 1-2 days per week	8
2023-05-05 08:01:16	2023-05-05 08:16:50	IP Address	104.229.200.38	100	933	True	2023-05-05 08:16:51	R_1di9HEOp903Jwcm					43.2078	-77.6602	anonymous	EN		I confirm that I have read and understood the “The Role of Fish and Seafood in the First 1000 Days of Life” Study Information Sheet,I agree that data gathered in this study will be stored anonymously and securely,I understand that my participation is voluntary and that I am free to withdraw at any time,I agree to take part in this study	Feeding formula milk to a child under 2 years,Feeding baby foods or solids to a child under 2 years	25-29	£50,000 to £74,999	3	5	England				Greater London	Yes	On 1-2 days per week	On 1-3 days per month	On 3-4 days per week	Less than once per month	Every day in the last month	Less than once per month	On 5-6 days per week	On 3-4 days per week	Every day in the last month	On 1-3 days per month	On 1-2 days per week	Less than once per month	On 3-4 days per week	Less than once per month	Never	6
2023-05-05 08:07:17	2023-05-05 08:16:54	IP Address	92.234.54.7	100	577	True	2023-05-05 08:16:55	R_2f7JtKnUAcCCsqT					51.6539	-0.0888	anonymous	EN		I confirm that I have read and understood the “The Role of Fish and Seafood in the First 1000 Days of Life” Study Information Sheet,I agree that data gathered in this study will be stored anonymously and securely,I understand that my participation is voluntary and that I am free to withdraw at any time,I agree to take part in this study		30-34	£100,000 or more	4	1	Wales		North Wales			Yes	On 3-4 days per week	On 1-3 days per month	Less than once per month	On 1-3 days per month	On 3-4 days per week	On 1-3 days per month	On 1-3 days per month	On 5-6 days per week	On 1-3 days per month	On 5-6 days per week	On 1-2 days per week	On 1-2 days per week	On 3-4 days per week	On 1-3 days per month	Less than once per month	6
2023-05-05 08:07:06	2023-05-05 08:17:01	IP Address	77.101.86.74	100	595	True	2023-05-05 08:17:02	R_2WIl4QPEVKHx9ak					51.3488	-0.0321	anonymous	EN		I confirm that I have read and understood the “The Role of Fish and Seafood in the First 1000 Days of Life” Study Information Sheet,I agree that data gathered in this study will be stored anonymously and securely,I understand that my participation is voluntary and that I am free to withdraw at any time,I agree to take part in this study		30-34	£50,000 to £74,999	Above 4	1	England				North West	Yes	Every day in the last month	On 5-6 days per week	Less than once per month	On 1-3 days per month	On 1-2 days per week	Every day in the last month	Less than once a month	On 1-3 days per month	On 1-2 days per week	Every day in the last month	On 1-2 days per week	Every day in the last month	On 5-6 days per week	On 5-6 days per week	On 1-3 days per month	7
2023-05-05 08:07:19	2023-05-05 08:17:30	IP Address	2.24.250.59	100	611	True	2023-05-05 08:17:31	R_2rDyVrtV9pZNhSV					51.5744	-0.7137	anonymous	EN		I confirm that I have read and understood the “The Role of Fish and Seafood in the First 1000 Days of Life” Study Information Sheet,I agree that data gathered in this study will be stored anonymously and securely,I understand that my participation is voluntary and that I am free to withdraw at any time,I agree to take part in this study		30-34	£10,000 to £24,999	Above 4	1	Northern Ireland	Down				Yes	On 3-4 days per week	Less than once a month	On 3-4 days per week	Every day in the last month	Every day in the last month	On 1-3 days per month	Less than once a month	On 1-3 days per month	On 5-6 days per week	Every day in the last month	On 1-3 days per month	On 1-2 days per week	Less than once per month	On 1-2 days per week	On 1-3 days per month	4
2023-05-05 08:01:21	2023-05-05 08:18:08	IP Address	67.84.173.237	100	1006	True	2023-05-05 08:18:09	R_Yac5gOBvQ9vjwKB					40.873	-73.8233	anonymous	EN		I confirm that I have read and understood the “The Role of Fish and Seafood in the First 1000 Days of Life” Study Information Sheet,I agree that data gathered in this study will be stored anonymously and securely,I understand that my participation is voluntary and that I am free to withdraw at any time,I agree to take part in this study	Feeding formula milk to a child under 2 years,Feeding baby foods or solids to a child under 2 years	25-29	£10,000 to £24,999	4	7	Northern Ireland	Fermanagh				Yes	On 3-4 days per week	On 1-2 days per week	On 3-4 days per week	On 5-6 days per week	Every day in the last month	On 1-3 days per month	On 5-6 days per week	On 5-6 days per week	On 1-2 days per week	Every day in the last month	On 1-3 days per month	Every day in the last month	Every day in the last month	Every day in the last month	On 5-6 days per week	7
2023-05-05 08:01:23	2023-05-05 08:19:10	IP Address	66.65.6.48	100	1066	True	2023-05-05 08:19:10	R_3GfSPRXId4V9977					40.7484	-73.862	anonymous	EN		I confirm that I have read and understood the “The Role of Fish and Seafood in the First 1000 Days of Life” Study Information Sheet,I agree that data gathered in this study will be stored anonymously and securely,I understand that my participation is voluntary and that I am free to withdraw at any time,I agree to take part in this study	Feeding formula milk to a child under 2 years,Feeding baby foods or solids to a child under 2 years	25-29	£0	1	6	Scotland			North East		Yes	Never	Every day in the last month	On 1-3 days per month	Less than once per month	Less than once per month	On 3-4 days per week	On 1-3 days per month	On 1-2 days per week	Less than once per month	On 3-4 days per week	On 1-2 days per week	On 1-3 days per month	Every day in the last month	On 3-4 days per week	Every day in the last month	6
2023-05-05 08:01:26	2023-05-05 08:20:18	IP Address	69.122.91.78	100	1131	True	2023-05-05 08:20:19	R_1ewra5UdxtNbPFF					40.8343	-73.9235	anonymous	EN		I confirm that I have read and understood the “The Role of Fish and Seafood in the First 1000 Days of Life” Study Information Sheet,I agree that data gathered in this study will be stored anonymously and securely,I understand that my participation is voluntary and that I am free to withdraw at any time,I agree to take part in this study	Feeding formula milk to a child under 2 years,Feeding baby foods or solids to a child under 2 years	25-29	£1 to £9,999	4	0	Scotland			South West		Yes	On 5-6 days per week	Less than once a month	On 1-2 days per week	Less than once per month	Less than once per month	Every day in the last month	On 1-2 days per week	On 2-4 days per week	On 1-2 days per week	On 1-2 days per week	Never	Never	Every day in the last month	Never	Every day in the last month	1
2023-05-05 08:07:04	2023-05-05 08:20:22	IP Address	82.15.15.118	100	797	True	2023-05-05 08:20:23	R_1lslm4crRpoUHPI					52.25	-0.8833	anonymous	EN		I confirm that I have read and understood the “The Role of Fish and Seafood in the First 1000 Days of Life” Study Information Sheet,I agree that data gathered in this study will be stored anonymously and securely,I understand that my participation is voluntary and that I am free to withdraw at any time,I agree to take part in this study		25-29	£100,000 or more	3	1	Northern Ireland	Fermanagh				Yes	Never	On 3-4 days per week	Every day in the last month	Less than once per month	Every day in the last month	Less than once per month	On 5-6 days per week	On 1-3 days per month	On 1-3 days per month	Less than once per month	On 1-2 days per week	On 5-6 days per week	On 5-6 days per week	Less than once per month	Never	8
2023-05-05 08:07:11	2023-05-05 08:20:27	IP Address	86.181.239.108	100	796	True	2023-05-05 08:20:28	R_1zXDMkf2nc96Vcl					53.9368	-1.7468	anonymous	EN		I confirm that I have read and understood the “The Role of Fish and Seafood in the First 1000 Days of Life” Study Information Sheet,I agree that data gathered in this study will be stored anonymously and securely,I understand that my participation is voluntary and that I am free to withdraw at any time,I agree to take part in this study		30-34	£75,000 to £99,999	3	2	England				Greater London	Yes	Never	Never	Never	On 1-3 days per month	On 5-6 days per week	On 5-6 days per week	On 1-2 days per week	On 1-2 days per week	Never	On 5-6 days per week	Every day in the last month	Less than once per month	On 1-3 days per month	On 5-6 days per week	On 5-6 days per week	10
2023-05-05 08:01:28	2023-05-05 08:21:31	IP Address	74.101.4.89	100	1203	True	2023-05-05 08:21:33	R_1o1t8EhicfiRr4P					40.6214	-73.9705	anonymous	EN		I confirm that I have read and understood the “The Role of Fish and Seafood in the First 1000 Days of Life” Study Information Sheet,I agree that data gathered in this study will be stored anonymously and securely,I understand that my participation is voluntary and that I am free to withdraw at any time,I agree to take part in this study	Feeding formula milk to a child under 2 years,Feeding baby foods or solids to a child under 2 years	25-29	£1 to £9,999	3	5	Scotland			North West		Yes	On 5-6 days per week	On 1-2 days per week	On 5-6 days per week	Less than once per month	On 1-2 days per week	Every day in the last month	On 5-6 days per week	On 3-4 days per week	Every day in the last month	On 5-6 days per week	Never	Less than once per month	Every day in the last month	On 1-2 days per week	On 3-4 days per week	1
2023-05-05 08:01:30	2023-05-05 08:23:01	IP Address	98.13.227.77	100	1290	True	2023-05-05 08:23:02	R_SPoc7Rl6jQ6TJVn					40.68	-73.775	anonymous	EN		I confirm that I have read and understood the “The Role of Fish and Seafood in the First 1000 Days of Life” Study Information Sheet,I agree that data gathered in this study will be stored anonymously and securely,I understand that my participation is voluntary and that I am free to withdraw at any time,I agree to take part in this study	Feeding formula milk to a child under 2 years,Feeding baby foods or solids to a child under 2 years	25-29	£50,000 to £74,999	4	4	Northern Ireland	Armagh				Yes	On 3-4 days per week	On 3-4 days per week	On 1-2 days per week	Less than once per month	On 1-2 days per week	On 1-2 days per week	Never	On 1-3 days per month	Never	On 1-2 days per week	Every day in the last month	Every day in the last month	On 3-4 days per week	Never	On 5-6 days per week	5
2023-05-05 08:01:36	2023-05-05 08:23:41	IP Address	98.13.227.77	100	1324	True	2023-05-05 08:23:42	R_1j81Xxyvda2jnz7					40.68	-73.775	anonymous	EN		I confirm that I have read and understood the “The Role of Fish and Seafood in the First 1000 Days of Life” Study Information Sheet,I agree that data gathered in this study will be stored anonymously and securely,I understand that my participation is voluntary and that I am free to withdraw at any time,I agree to take part in this study	Feeding formula milk to a child under 2 years,Feeding baby foods or solids to a child under 2 years	25-29	£50,000 to £74,999	2	5	Northern Ireland	Derry/ Londonderry				Yes	On 5-6 days per week	Less than once a month	On 1-3 days per month	Less than once per month	On 1-2 days per week	On 1-2 days per week	On 1-3 days per month	Every day in the last month	Every day in the last month	On 5-6 days per week	On 1-2 days per week	On 3-4 days per week	Less than once per month	On 3-4 days per week	Never	1
2023-05-05 08:01:32	2023-05-05 08:24:56	IP Address	98.13.227.77	100	1403	True	2023-05-05 08:24:57	R_246L9a5mm8itF8R					40.68	-73.775	anonymous	EN		I confirm that I have read and understood the “The Role of Fish and Seafood in the First 1000 Days of Life” Study Information Sheet,I agree that data gathered in this study will be stored anonymously and securely,I understand that my participation is voluntary and that I am free to withdraw at any time,I agree to take part in this study	Feeding formula milk to a child under 2 years,Feeding baby foods or solids to a child under 2 years	25-29	£100,000 or more	1	2	Scotland			South West		Yes	On 1-3 days per month	On 1-2 days per week	On 1-3 days per month	Less than once per month	On 1-3 days per month	Never	Every day in the last month	Never	On 5-6 days per week	Every day in the last month	On 1-3 days per month	Every day in the last month	Less than once per month	Less than once per month	Every day in the last month	2
2023-05-05 08:22:27	2023-05-05 08:25:23	IP Address	94.13.210.25	100	176	True	2023-05-05 08:25:24	R_TjiiglfigXfsCOt					50.9321	-1.3892	anonymous	EN
2023-05-05 08:01:34	2023-05-05 08:25:35	IP Address	98.13.227.77	100	1440	True	2023-05-05 08:25:36	R_qVjn2jIaZqtkwQV					40.68	-73.775	anonymous	EN		I confirm that I have read and understood the “The Role of Fish and Seafood in the First 1000 Days of Life” Study Information Sheet,I agree that data gathered in this study will be stored anonymously and securely,I understand that my participation is voluntary and that I am free to withdraw at any time,I agree to take part in this study	Feeding formula milk to a child under 2 years,Feeding baby foods or solids to a child under 2 years	25-29	£10,000 to £24,999	2	8	Scotland			South West		Yes	On 3-4 days per week	On 3-4 days per week	Less than once per month	On 1-3 days per month	On 5-6 days per week	On 5-6 days per week	On 3-4 days per week	On 5-6 days per week	On 3-4 days per week	Less than once per month	Less than once per month	On 1-3 days per month	On 1-3 days per month	On 3-4 days per week	On 5-6 days per week	4
2023-05-05 08:24:44	2023-05-05 08:29:20	IP Address	37.218.215.13	100	275	True	2023-05-05 08:29:20	R_1DTIOaRYSL0Eyxn					41.8486	-87.6288	anonymous	EN		I confirm that I have read and understood the “The Role of Fish and Seafood in the First 1000 Days of Life” Study Information Sheet,I agree that data gathered in this study will be stored anonymously and securely,I understand that my participation is voluntary and that I am free to withdraw at any time,I agree to take part in this study	Pregnant	25-29	£50,000 to £74,999	2	0	England				South West	Yes	On 1-3 days per month	Never	Less than once per month	On 1-3 days per month	Never	Never	Less than once a month	Never	Never	On 1-3 days per month	Never	Less than once per month	On 1-3 days per month	Never	Never	6	Decreased
2023-05-05 08:22:32	2023-05-05 08:29:37	IP Address	143.58.230.122	100	425	True	2023-05-05 08:29:37	R_1GDrTpGzd2qaJG3					53.4809	-2.2374	anonymous	EN		I confirm that I have read and understood the “The Role of Fish and Seafood in the First 1000 Days of Life” Study Information Sheet,I agree that data gathered in this study will be stored anonymously and securely,I understand that my participation is voluntary and that I am free to withdraw at any time,I agree to take part in this study		25-29	£25,000 to £49,999	4	2	Northern Ireland	Armagh				Yes	Less than once per month	Less than once a month	Every day in the last month	Never	Less than once per month	On 3-4 days per week	On 5-6 days per week	On 2-4 days per week	On 1-2 days per week	On 1-2 days per week	On 1-2 days per week	On 1-3 days per month	On 5-6 days per week	On 1-2 days per week	Every day in the last month	6
2023-05-05 08:22:37	2023-05-05 08:30:07	IP Address	80.193.153.51	100	450	True	2023-05-05 08:30:08	R_3J42KtJef9yRnHM					52.4167	-1.9167	anonymous	EN		I confirm that I have read and understood the “The Role of Fish and Seafood in the First 1000 Days of Life” Study Information Sheet,I agree that data gathered in this study will be stored anonymously and securely,I understand that my participation is voluntary and that I am free to withdraw at any time,I agree to take part in this study		25-29	£50,000 to £74,999	3	1	Wales		Mid Wales			Yes	On 1-2 days per week	On 3-4 days per week	Every day in the last month	On 5-6 days per week	On 1-3 days per month	On 3-4 days per week	Never	Every day in the last month	On 5-6 days per week	Less than once per month	On 3-4 days per week	Less than once per month	On 1-2 days per week	Less than once per month	On 3-4 days per week	2
2023-05-05 08:22:38	2023-05-05 08:30:14	IP Address	81.155.131.7	100	456	True	2023-05-05 08:30:15	R_3R9nuCK5F5PsAzF					53.5878	-1.0319	anonymous	EN		I confirm that I have read and understood the “The Role of Fish and Seafood in the First 1000 Days of Life” Study Information Sheet,I agree that data gathered in this study will be stored anonymously and securely,I understand that my participation is voluntary and that I am free to withdraw at any time,I agree to take part in this study		25-29	£100,000 or more	2	2	England				North West	Yes	On 5-6 days per week	Less than once a month	On 1-2 days per week	On 1-2 days per week	Less than once per month	On 3-4 days per week	On 3-4 days per week	On 1-2 days per week	On 3-4 days per week	Every day in the last month	Never	On 1-3 days per month	On 1-3 days per month	Every day in the last month	Every day in the last month	7
2023-05-05 08:22:23	2023-05-05 08:30:21	IP Address	82.46.168.39	100	477	True	2023-05-05 08:30:22	R_OCrnjQMiGpCI5Bn					51.5646	0.0898	anonymous	EN		I confirm that I have read and understood the “The Role of Fish and Seafood in the First 1000 Days of Life” Study Information Sheet,I agree that data gathered in this study will be stored anonymously and securely,I understand that my participation is voluntary and that I am free to withdraw at any time,I agree to take part in this study		25-29	£100,000 or more	2	1	Scotland			North West		Yes	On 5-6 days per week	On 5-6 days per week	On 3-4 days per week	On 1-3 days per month	Less than once per month	Never	On 3-4 days per week	Never	Never	On 1-3 days per month	On 5-6 days per week	On 5-6 days per week	Never	Never	On 1-2 days per week	10
2023-05-05 08:22:24	2023-05-05 08:30:27	IP Address	147.148.151.197	100	483	True	2023-05-05 08:30:28	R_vfChqz2FG9yJxL3					50.8345	-0.186	anonymous	EN		I confirm that I have read and understood the “The Role of Fish and Seafood in the First 1000 Days of Life” Study Information Sheet,I agree that data gathered in this study will be stored anonymously and securely,I understand that my participation is voluntary and that I am free to withdraw at any time,I agree to take part in this study		30-34	£25,000 to £49,999	2	1	Wales		West Wales			Yes	On 1-3 days per month	On 5-6 days per week	On 3-4 days per week	Every day in the last month	On 3-4 days per week	Every day in the last month	On 1-2 days per week	Less than once per month	On 3-4 days per week	Every day in the last month	On 3-4 days per week	On 1-3 days per month	On 1-2 days per week	On 1-3 days per month	On 1-2 days per week	1
2023-05-05 08:22:29	2023-05-05 08:30:33	IP Address	83.100.211.176	100	483	True	2023-05-05 08:30:34	R_3L7LXrDJFC5aDce					53.7606	-0.3734	anonymous	EN		I confirm that I have read and understood the “The Role of Fish and Seafood in the First 1000 Days of Life” Study Information Sheet,I agree that data gathered in this study will be stored anonymously and securely,I understand that my participation is voluntary and that I am free to withdraw at any time,I agree to take part in this study		25-29	£10,000 to £24,999	4	1	Scotland			North West		Yes	On 3-4 days per week	On 5-6 days per week	On 1-3 days per month	On 5-6 days per week	On 1-3 days per month	On 1-2 days per week	Never	On 5-6 days per week	Never	On 5-6 days per week	On 3-4 days per week	On 3-4 days per week	Every day in the last month	On 1-2 days per week	On 1-3 days per month	3
2023-05-05 08:22:34	2023-05-05 08:31:01	IP Address	92.236.225.34	100	507	True	2023-05-05 08:31:02	R_11dcpGtDPMbn4Yc					53.7933	-3.028	anonymous	EN		I confirm that I have read and understood the “The Role of Fish and Seafood in the First 1000 Days of Life” Study Information Sheet,I agree that data gathered in this study will be stored anonymously and securely,I understand that my participation is voluntary and that I am free to withdraw at any time,I agree to take part in this study		25-29	£10,000 to £24,999	3	1	Scotland			South West		Yes	Less than once per month	On 1-2 days per week	Every day in the last month	Every day in the last month	On 5-6 days per week	On 1-3 days per month	On 1-2 days per week	Every day in the last month	On 5-6 days per week	On 3-4 days per week	On 1-3 days per month	On 5-6 days per week	On 1-3 days per month	On 1-2 days per week	On 1-2 days per week	8
2023-05-05 08:31:01	2023-05-05 08:34:21	IP Address	50.82.189.5	100	199	True	2023-05-05 08:34:22	R_1IFrA0eYES1Ax0o					41.9846	-91.627	anonymous	EN		I confirm that I have read and understood the “The Role of Fish and Seafood in the First 1000 Days of Life” Study Information Sheet,I agree that data gathered in this study will be stored anonymously and securely,I understand that my participation is voluntary and that I am free to withdraw at any time,I agree to take part in this study	Pregnant	30-34	£75,000 to £99,999	2	2	Northern Ireland	Fermanagh				Yes	On 1-3 days per month	Never	Never	On 1-2 days per week	On 1-3 days per month	Less than once per month	On 1-3 days per month	Less than once per month	Never	Less than once per month	Never	Never	Less than once per month	Less than once per month	Less than once per month	3	Increased		1	5
2023-05-05 08:28:55	2023-05-05 08:38:42	IP Address	173.2.173.113	100	586	True	2023-05-05 08:38:43	R_325SLmDQw6JHmRE					40.731	-73.6742	anonymous	EN		I confirm that I have read and understood the “The Role of Fish and Seafood in the First 1000 Days of Life” Study Information Sheet,I agree that data gathered in this study will be stored anonymously and securely,I understand that my participation is voluntary and that I am free to withdraw at any time,I agree to take part in this study	Feeding formula milk to a child under 2 years,Feeding baby foods or solids to a child under 2 years	25-29	£25,000 to £49,999	Above 4	4	Scotland			North East		Yes	Every day in the last month	On 1-2 days per week	On 3-4 days per week	On 1-2 days per week	On 3-4 days per week	Less than once per month	On 3-4 days per week	Every day in the last month	Less than once per month	Never	On 3-4 days per week	Less than once per month	On 3-4 days per week	Never	Never	7
2023-05-05 08:28:56	2023-05-05 08:39:27	IP Address	66.65.7.164	100	630	True	2023-05-05 08:39:28	R_3h448bnQyTxPAL4					40.7484	-73.862	anonymous	EN		I confirm that I have read and understood the “The Role of Fish and Seafood in the First 1000 Days of Life” Study Information Sheet,I agree that data gathered in this study will be stored anonymously and securely,I understand that my participation is voluntary and that I am free to withdraw at any time,I agree to take part in this study	Feeding formula milk to a child under 2 years,Feeding baby foods or solids to a child under 2 years	25-29	£10,000 to £24,999	1	6	England				Yorkshire and Humber	Yes	Every day in the last month	Every day in the last month	On 5-6 days per week	On 5-6 days per week	On 1-2 days per week	Never	On 5-6 days per week	On 5-6 days per week	On 3-4 days per week	On 5-6 days per week	On 5-6 days per week	Every day in the last month	On 5-6 days per week	Less than once per month	Never	9
2023-05-05 08:32:16	2023-05-05 08:40:04	IP Address	2.217.82.246	100	468	True	2023-05-05 08:40:05	R_2sdsZqbJn8J5wc0					51.6815	-3.903	anonymous	EN		I confirm that I have read and understood the “The Role of Fish and Seafood in the First 1000 Days of Life” Study Information Sheet,I agree that data gathered in this study will be stored anonymously and securely,I understand that my participation is voluntary and that I am free to withdraw at any time,I agree to take part in this study		30-34	£50,000 to £74,999	2	1	Wales		West Wales			Yes	On 5-6 days per week	On 5-6 days per week	On 1-2 days per week	On 3-4 days per week	On 1-2 days per week	Every day in the last month	On 1-2 days per week	On 5-6 days per week	Less than once per month	Never	On 1-3 days per month	Never	On 5-6 days per week	On 1-3 days per month	On 5-6 days per week	7
2023-05-05 08:29:05	2023-05-05 08:40:47	IP Address	207.38.188.108	100	701	True	2023-05-05 08:40:48	R_RnpM1VZrOUZ63o5					40.7364	-73.8695	anonymous	EN		I confirm that I have read and understood the “The Role of Fish and Seafood in the First 1000 Days of Life” Study Information Sheet,I agree that data gathered in this study will be stored anonymously and securely,I understand that my participation is voluntary and that I am free to withdraw at any time,I agree to take part in this study	Feeding formula milk to a child under 2 years,Feeding baby foods or solids to a child under 2 years	25-29	£75,000 to £99,999	4	1	Scotland			North West		Yes	Every day in the last month	Less than once a month	On 1-3 days per month	On 1-3 days per month	On 1-3 days per month	On 1-2 days per week	On 3-4 days per week	Less than once per month	Every day in the last month	On 3-4 days per week	On 3-4 days per week	On 5-6 days per week	On 1-3 days per month	Less than once per month	Never	5
2023-05-05 08:29:01	2023-05-05 08:42:01	IP Address	108.27.223.145	100	779	True	2023-05-05 08:42:02	R_2ZCCr1E2UygRLzH					40.6713	-73.8943	anonymous	EN		I confirm that I have read and understood the “The Role of Fish and Seafood in the First 1000 Days of Life” Study Information Sheet,I agree that data gathered in this study will be stored anonymously and securely,I understand that my participation is voluntary and that I am free to withdraw at any time,I agree to take part in this study	Feeding formula milk to a child under 2 years,Feeding baby foods or solids to a child under 2 years	25-29	£1 to £9,999	Above 4	3	Scotland			North West		Yes	On 1-3 days per month	On 1-2 days per week	Less than once per month	On 1-3 days per month	On 5-6 days per week	Never	On 3-4 days per week	On 5-6 days per week	On 5-6 days per week	Every day in the last month	On 1-2 days per week	Never	Less than once per month	Never	On 5-6 days per week	8
2023-05-05 08:28:58	2023-05-05 08:42:51	IP Address	108.27.223.145	100	832	True	2023-05-05 08:42:52	R_2VCpQFEkWhhTutX					40.6713	-73.8943	anonymous	EN		I confirm that I have read and understood the “The Role of Fish and Seafood in the First 1000 Days of Life” Study Information Sheet,I agree that data gathered in this study will be stored anonymously and securely,I understand that my participation is voluntary and that I am free to withdraw at any time,I agree to take part in this study	Feeding formula milk to a child under 2 years,Feeding baby foods or solids to a child under 2 years	25-29	£75,000 to £99,999	1	2	Northern Ireland	Antrim				Yes	On 1-2 days per week	Never	On 5-6 days per week	On 1-2 days per week	On 3-4 days per week	On 5-6 days per week	Less than once a month	Never	On 1-2 days per week	Less than once per month	Less than once per month	On 3-4 days per week	On 3-4 days per week	Every day in the last month	Never	8
2023-05-05 08:45:40	2023-05-05 08:53:44	IP Address	70.107.116.178	100	484	True	2023-05-05 08:53:45	R_3MQINnKuUAJ72DW					40.7123	-74.0068	anonymous	EN		I confirm that I have read and understood the “The Role of Fish and Seafood in the First 1000 Days of Life” Study Information Sheet,I agree that data gathered in this study will be stored anonymously and securely,I understand that my participation is voluntary and that I am free to withdraw at any time,I agree to take part in this study	Feeding formula milk to a child under 2 years,Feeding baby foods or solids to a child under 2 years	25-29	£25,000 to £49,999	4	Above 8	Wales		Mid Wales			Yes	Every day in the last month	On 1-2 days per week	Less than once per month	On 3-4 days per week	On 1-3 days per month	On 1-3 days per month	On 1-3 days per month	Every day in the last month	Less than once per month	On 1-3 days per month	Less than once per month	On 3-4 days per week	On 3-4 days per week	Every day in the last month	On 5-6 days per week	7
2023-05-05 08:50:35	2023-05-05 08:55:56	IP Address	73.244.223.102	100	321	True	2023-05-05 08:55:57	R_2Vqny5eBlI1lgvM					25.8696	-80.3073	anonymous	EN		I confirm that I have read and understood the “The Role of Fish and Seafood in the First 1000 Days of Life” Study Information Sheet,I agree that data gathered in this study will be stored anonymously and securely,I understand that my participation is voluntary and that I am free to withdraw at any time,I agree to take part in this study
2023-05-05 08:53:13	2023-05-05 08:57:21	IP Address	175.110.84.67	100	247	True	2023-05-05 08:57:22	R_25HkY3ku9KpBE9m					32.6227	-97.1479	anonymous	EN		I confirm that I have read and understood the “The Role of Fish and Seafood in the First 1000 Days of Life” Study Information Sheet,I agree that data gathered in this study will be stored anonymously and securely,I understand that my participation is voluntary and that I am free to withdraw at any time,I agree to take part in this study	Breastfeeding a child under 2 years	30-34	£75,000 to £99,999	2	1	England				South East	Yes	Less than once per month	Never	Never	On 1-3 days per month	Never	Never	Less than once a month	Never	Never	Less than once per month	Never	Never	Less than once per month	Never	Never	5		Increased	1	5
2023-05-05 08:45:40	2023-05-05 08:57:28	IP Address	74.77.247.239	100	708	True	2023-05-05 08:57:29	R_vZTuuy56um6R4Jj					42.4325	-79.3329	anonymous	EN		I confirm that I have read and understood the “The Role of Fish and Seafood in the First 1000 Days of Life” Study Information Sheet,I agree that data gathered in this study will be stored anonymously and securely,I understand that my participation is voluntary and that I am free to withdraw at any time,I agree to take part in this study	Feeding formula milk to a child under 2 years,Feeding baby foods or solids to a child under 2 years	25-29	£75,000 to £99,999	1	6	Scotland			North East		Yes	Every day in the last month	On 1-3 days per month	Less than once per month	On 1-2 days per week	On 3-4 days per week	Less than once per month	Less than once a month	On 1-3 days per month	Never	Every day in the last month	On 1-3 days per month	On 1-3 days per month	On 1-3 days per month	On 1-2 days per week	Every day in the last month	4
2023-05-05 08:45:40	2023-05-05 08:58:10	IP Address	69.120.91.64	100	750	True	2023-05-05 08:58:11	R_22OX4lC98l56een					40.6462	-73.9559	anonymous	EN		I confirm that I have read and understood the “The Role of Fish and Seafood in the First 1000 Days of Life” Study Information Sheet,I agree that data gathered in this study will be stored anonymously and securely,I understand that my participation is voluntary and that I am free to withdraw at any time,I agree to take part in this study	Feeding formula milk to a child under 2 years,Feeding baby foods or solids to a child under 2 years	25-29	£100,000 or more	4	6	Wales		South Wales			Yes	On 3-4 days per week	Never	On 1-2 days per week	On 3-4 days per week	On 3-4 days per week	On 3-4 days per week	On 1-3 days per month	On 1-3 days per month	On 1-2 days per week	On 1-2 days per week	Every day in the last month	On 1-2 days per week	On 5-6 days per week	Never	Every day in the last month	10
2023-05-05 08:45:40	2023-05-05 08:58:30	IP Address	69.120.91.64	100	769	True	2023-05-05 08:58:31	R_OoEteEfebWqnFXH					40.6462	-73.9559	anonymous	EN		I confirm that I have read and understood the “The Role of Fish and Seafood in the First 1000 Days of Life” Study Information Sheet,I agree that data gathered in this study will be stored anonymously and securely,I understand that my participation is voluntary and that I am free to withdraw at any time,I agree to take part in this study	Feeding formula milk to a child under 2 years,Feeding baby foods or solids to a child under 2 years	25-29	£1 to £9,999	4	7	England				North West	Yes	On 1-3 days per month	On 1-3 days per month	On 1-3 days per month	On 3-4 days per week	Every day in the last month	On 1-2 days per week	On 3-4 days per week	On 1-3 days per month	On 1-3 days per month	On 1-3 days per month	On 1-3 days per month	On 1-2 days per week	On 3-4 days per week	Never	On 1-2 days per week	7
2023-05-05 08:45:40	2023-05-05 08:59:18	IP Address	100.12.203.221	100	817	True	2023-05-05 08:59:19	R_x40skW5ouhNbXuV					40.7465	-73.909	anonymous	EN		I confirm that I have read and understood the “The Role of Fish and Seafood in the First 1000 Days of Life” Study Information Sheet,I agree that data gathered in this study will be stored anonymously and securely,I understand that my participation is voluntary and that I am free to withdraw at any time,I agree to take part in this study	Feeding formula milk to a child under 2 years,Feeding baby foods or solids to a child under 2 years	25-29	£75,000 to £99,999	1	Above 8	England				South West	Yes	On 3-4 days per week	On 1-2 days per week	On 1-3 days per month	On 1-2 days per week	On 5-6 days per week	Every day in the last month	On 1-3 days per month	Less than once per month	On 1-2 days per week	Every day in the last month	Less than once per month	On 1-2 days per week	On 1-3 days per month	On 1-2 days per week	Every day in the last month	7
2023-05-05 09:02:06	2023-05-05 09:12:18	IP Address	66.108.102.93	100	611	True	2023-05-05 09:12:19	R_22JQqkkiJnVkC11					40.674	-73.9701	anonymous	EN		I confirm that I have read and understood the “The Role of Fish and Seafood in the First 1000 Days of Life” Study Information Sheet,I agree that data gathered in this study will be stored anonymously and securely,I understand that my participation is voluntary and that I am free to withdraw at any time,I agree to take part in this study	Feeding formula milk to a child under 2 years,Feeding baby foods or solids to a child under 2 years	25-29	£10,000 to £24,999	3	Above 8	England				South West		Never	Every day in the last month	On 3-4 days per week	Every day in the last month	Every day in the last month	Every day in the last month	Less than once a month	On 1-3 days per month	On 1-2 days per week	On 3-4 days per week	On 3-4 days per week	On 1-3 days per month	On 1-3 days per month	Never	On 5-6 days per week	10
2023-05-05 09:02:06	2023-05-05 09:13:02	IP Address	148.74.124.235	100	655	True	2023-05-05 09:13:03	R_1CIqz2GbXDrKuWA					40.8199	-73.6183	anonymous	EN		I confirm that I have read and understood the “The Role of Fish and Seafood in the First 1000 Days of Life” Study Information Sheet,I agree that data gathered in this study will be stored anonymously and securely,I understand that my participation is voluntary and that I am free to withdraw at any time,I agree to take part in this study	Feeding formula milk to a child under 2 years,Feeding baby foods or solids to a child under 2 years	25-29	£25,000 to £49,999	1	8	England				North East	Yes	Never	On 1-2 days per week	Never	On 3-4 days per week	Never	On 1-3 days per month	On 3-4 days per week	On 3-4 days per week	Never	Never	On 1-2 days per week	Never	Every day in the last month	On 1-3 days per month	Never	10
2023-05-05 09:02:06	2023-05-05 09:13:28	IP Address	148.74.124.235	100	682	True	2023-05-05 09:13:29	R_556JJNJw3VgyIy5					40.8199	-73.6183	anonymous	EN		I confirm that I have read and understood the “The Role of Fish and Seafood in the First 1000 Days of Life” Study Information Sheet,I agree that data gathered in this study will be stored anonymously and securely,I understand that my participation is voluntary and that I am free to withdraw at any time,I agree to take part in this study	Feeding formula milk to a child under 2 years,Feeding baby foods or solids to a child under 2 years	25-29	£75,000 to £99,999	1	2	Northern Ireland	Fermanagh				Yes	Less than once per month	Never	On 1-2 days per week	Never	Less than once per month	Never	On 1-2 days per week	Every day in the last month	Every day in the last month	On 3-4 days per week	On 5-6 days per week	On 5-6 days per week	On 1-2 days per week	Never	On 1-3 days per month	4
2023-05-05 09:02:05	2023-05-05 09:14:03	IP Address	148.74.124.235	100	717	True	2023-05-05 09:14:04	R_3UEPM973y9chSaB					40.8199	-73.6183	anonymous	EN		I confirm that I have read and understood the “The Role of Fish and Seafood in the First 1000 Days of Life” Study Information Sheet,I agree that data gathered in this study will be stored anonymously and securely,I understand that my participation is voluntary and that I am free to withdraw at any time,I agree to take part in this study	Feeding formula milk to a child under 2 years,Feeding baby foods or solids to a child under 2 years	25-29	£75,000 to £99,999	3	2	Scotland			South East		Yes	On 1-2 days per week	Every day in the last month	Less than once per month	On 5-6 days per week	On 3-4 days per week	On 1-2 days per week	Never	Every day in the last month	Less than once per month	On 3-4 days per week	On 1-2 days per week	On 3-4 days per week	On 3-4 days per week	Less than once per month	On 5-6 days per week	10
2023-05-05 09:13:46	2023-05-05 09:16:54	IP Address	175.110.84.67	100	187	True	2023-05-05 09:16:55	R_uxC6bmMnjhK20eJ					32.6227	-97.1479	anonymous	EN		I confirm that I have read and understood the “The Role of Fish and Seafood in the First 1000 Days of Life” Study Information Sheet,I agree that data gathered in this study will be stored anonymously and securely,I understand that my participation is voluntary and that I am free to withdraw at any time,I agree to take part in this study	Breastfeeding a child under 2 years,Feeding formula milk to a child under 2 years	20-24	£50,000 to £74,999	2	1	England				Greater London	Yes		Less than once a month	Less than once per month	On 3-4 days per week	On 1-3 days per month	Less than once per month	On 1-3 days per month	Less than once per month	Less than once per month	Less than once per month	Never	Less than once per month	Less than once per month	On 1-3 days per month	Less than once per month	2		Increased	1	4
2023-05-05 09:23:53	2023-05-05 09:25:57	IP Address	24.23.200.131	100	123	True	2023-05-05 09:25:58	R_wXjC0gvAqrPvbZT					37.3177	-121.938	anonymous	EN		I confirm that I have read and understood the “The Role of Fish and Seafood in the First 1000 Days of Life” Study Information Sheet,I agree that data gathered in this study will be stored anonymously and securely,I understand that my participation is voluntary and that I am free to withdraw at any time,I agree to take part in this study	Feeding formula milk to a child under 2 years	30-34	£75,000 to £99,999	3	1	England				South East	Yes	Less than once per month	Never	Never	Less than once per month	Never	Never	Less than once a month	Never	Never	Less than once per month	Never	Never	Less than once per month	Never	Never	5
2023-05-05 09:15:39	2023-05-05 09:29:41	IP Address	74.68.109.34	100	841	True	2023-05-05 09:29:42	R_OMZPmhyRlZtb1st					40.7364	-73.8695	anonymous	EN		I confirm that I have read and understood the “The Role of Fish and Seafood in the First 1000 Days of Life” Study Information Sheet,I agree that data gathered in this study will be stored anonymously and securely,I understand that my participation is voluntary and that I am free to withdraw at any time,I agree to take part in this study	Feeding formula milk to a child under 2 years,Feeding baby foods or solids to a child under 2 years	25-29	£50,000 to £74,999	3	7	Northern Ireland	Tyrone				Yes	On 1-3 days per month	Less than once a month	Never	On 1-2 days per week	Less than once per month	Less than once per month	On 3-4 days per week	Never	On 1-3 days per month	Every day in the last month	Less than once per month	On 5-6 days per week	Never	On 3-4 days per week	Never	7
2023-05-05 09:15:38	2023-05-05 09:30:40	IP Address	98.11.241.185	100	901	True	2023-05-05 09:30:41	R_PAMtuYtBea6jTxv					42.6359	-73.7219	anonymous	EN		I confirm that I have read and understood the “The Role of Fish and Seafood in the First 1000 Days of Life” Study Information Sheet,I agree that data gathered in this study will be stored anonymously and securely,I understand that my participation is voluntary and that I am free to withdraw at any time,I agree to take part in this study	Feeding formula milk to a child under 2 years,Feeding baby foods or solids to a child under 2 years	25-29	£100,000 or more	2	7	Northern Ireland					Yes	Never	On 3-4 days per week	On 5-6 days per week	Less than once per month	Never	On 5-6 days per week	Less than once a month	Every day in the last month	On 1-3 days per month	On 5-6 days per week	Never	Never	On 3-4 days per week	Every day in the last month	Never	2
2023-05-05 09:15:42	2023-05-05 09:30:58	IP Address	68.172.214.67	100	916	True	2023-05-05 09:30:59	R_xl2Ts59Byp5lcZ3					40.68	-73.775	anonymous	EN		I confirm that I have read and understood the “The Role of Fish and Seafood in the First 1000 Days of Life” Study Information Sheet,I agree that data gathered in this study will be stored anonymously and securely,I understand that my participation is voluntary and that I am free to withdraw at any time,I agree to take part in this study	Feeding formula milk to a child under 2 years,Feeding baby foods or solids to a child under 2 years	25-29	£1 to £9,999	3	6	Northern Ireland	Tyrone				Yes	Less than once per month	Less than once a month	On 5-6 days per week	Every day in the last month	On 5-6 days per week	Never	On 1-2 days per week	Every day in the last month	On 3-4 days per week	On 3-4 days per week	Every day in the last month	On 1-2 days per week	On 5-6 days per week	On 1-2 days per week	On 1-2 days per week	3
2023-05-05 09:15:45	2023-05-05 09:31:27	IP Address	68.172.214.67	100	942	True	2023-05-05 09:31:28	R_2ampIUVhJ50HeGb					40.68	-73.775	anonymous	EN		I confirm that I have read and understood the “The Role of Fish and Seafood in the First 1000 Days of Life” Study Information Sheet,I agree that data gathered in this study will be stored anonymously and securely,I understand that my participation is voluntary and that I am free to withdraw at any time,I agree to take part in this study	Feeding formula milk to a child under 2 years,Feeding baby foods or solids to a child under 2 years	25-29	£25,000 to £49,999	1	8	England				Greater London	Yes	Every day in the last month	On 1-3 days per month	Never	On 1-3 days per month	On 1-2 days per week	Never	On 3-4 days per week	Never	Never	On 5-6 days per week	Never	Less than once per month	On 1-2 days per week	On 1-2 days per week	On 5-6 days per week	1
2023-05-05 09:15:48	2023-05-05 09:32:18	IP Address	68.194.50.221	100	990	True	2023-05-05 09:32:19	R_24oCARjzpwVyyjE					40.6627	-73.9138	anonymous	EN		I confirm that I have read and understood the “The Role of Fish and Seafood in the First 1000 Days of Life” Study Information Sheet,I agree that data gathered in this study will be stored anonymously and securely,I understand that my participation is voluntary and that I am free to withdraw at any time,I agree to take part in this study	Feeding formula milk to a child under 2 years,Feeding baby foods or solids to a child under 2 years	25-29	£50,000 to £74,999	Above 4	3	Scotland			North East		Yes	On 5-6 days per week	On 1-3 days per month	Never	On 1-3 days per month	On 3-4 days per week	Never	On 1-3 days per month	Never	Every day in the last month	On 3-4 days per week	Never	Less than once per month	Never	Never	Every day in the last month	6
2023-05-05 08:51:13	2023-05-05 09:32:38	IP Address	97.130.113.42	100	2485	True	2023-05-05 09:32:39	R_5vYNssY42R9Q0Qp					37.751	-97.822	anonymous	EN		I confirm that I have read and understood the “The Role of Fish and Seafood in the First 1000 Days of Life” Study Information Sheet,I agree that data gathered in this study will be stored anonymously and securely,I understand that my participation is voluntary and that I am free to withdraw at any time,I agree to take part in this study	Breastfeeding a child under 2 years,Feeding formula milk to a child under 2 years,Feeding baby foods or solids to a child under 2 years	25-29	£25,000 to £49,999	Above 4	2	England				East of England	Yes	On 1-3 days per month	Less than once a month	Less than once per month	On 1-2 days per week	On 1-3 days per month	Less than once per month	On 1-2 days per week	Less than once per month	Less than once per month	On 1-3 days per month	Less than once per month	Less than once per month	On 1-3 days per month	Less than once per month	Less than once per month	10		Increased	5	3
2023-05-05 09:15:50	2023-05-05 09:32:49	IP Address	68.194.50.221	100	1019	True	2023-05-05 09:32:51	R_VO6MmoGOfKk9yVP					40.6627	-73.9138	anonymous	EN		I confirm that I have read and understood the “The Role of Fish and Seafood in the First 1000 Days of Life” Study Information Sheet,I agree that data gathered in this study will be stored anonymously and securely,I understand that my participation is voluntary and that I am free to withdraw at any time,I agree to take part in this study	Feeding formula milk to a child under 2 years,Feeding baby foods or solids to a child under 2 years	25-29	£0	4	2	Northern Ireland	Down				Yes	On 5-6 days per week	Never	On 1-3 days per month	On 1-3 days per month	Every day in the last month	On 1-3 days per month	On 1-3 days per month	Never	On 1-2 days per week	Less than once per month	Less than once per month	On 1-2 days per week	On 3-4 days per week	On 1-2 days per week	On 3-4 days per week	9
2023-05-05 08:51:27	2023-05-05 09:34:00	IP Address	97.130.113.42	100	2552	True	2023-05-05 09:34:01	R_1jZBTTKKo610q9f					37.751	-97.822	anonymous	EN		I confirm that I have read and understood the “The Role of Fish and Seafood in the First 1000 Days of Life” Study Information Sheet,I agree that data gathered in this study will be stored anonymously and securely,I understand that my participation is voluntary and that I am free to withdraw at any time,I agree to take part in this study	Breastfeeding a child under 2 years,Feeding formula milk to a child under 2 years,Feeding baby foods or solids to a child under 2 years	25-29	£25,000 to £49,999	3	2	England				East Midlands	Yes	On 1-3 days per month	Less than once a month	Less than once per month	On 1-2 days per week	On 1-3 days per month	Less than once per month	On 1-3 days per month	Less than once per month	Less than once per month	On 1-2 days per week	Less than once per month	Less than once per month	On 1-3 days per month	Less than once per month	Never	10		Increased	4	3
2023-05-05 08:51:36	2023-05-05 09:34:50	IP Address	97.130.113.42	100	2593	True	2023-05-05 09:34:51	R_1HpAkq6ncokmZcO					37.751	-97.822	anonymous	EN		I confirm that I have read and understood the “The Role of Fish and Seafood in the First 1000 Days of Life” Study Information Sheet,I agree that data gathered in this study will be stored anonymously and securely,I understand that my participation is voluntary and that I am free to withdraw at any time,I agree to take part in this study	Breastfeeding a child under 2 years,Feeding formula milk to a child under 2 years,Feeding baby foods or solids to a child under 2 years	30-34	£25,000 to £49,999	2	2	England				East of England	Yes	On 1-2 days per week	Less than once a month	Less than once per month	On 1-2 days per week	On 1-3 days per month	Less than once per month	On 1-2 days per week	Less than once per month	Never	On 1-3 days per month	Less than once per month	Less than once per month	On 1-3 days per month	Less than once per month	Less than once per month	10		Increased
2023-05-05 09:41:57	2023-05-05 09:43:52	IP Address	97.130.113.42	100	115	True	2023-05-05 09:43:53	R_2aCztuRnjhy15zv					37.751	-97.822	anonymous	EN		I confirm that I have read and understood the “The Role of Fish and Seafood in the First 1000 Days of Life” Study Information Sheet,I agree that data gathered in this study will be stored anonymously and securely,I understand that my participation is voluntary and that I am free to withdraw at any time,I agree to take part in this study
2023-05-05 09:41:43	2023-05-05 09:43:55	Spam	97.130.113.42	100	131	True	2023-05-05 09:43:55	R_24orOHXoQAOkDt1					37.751	-97.822	anonymous	EN		I confirm that I have read and understood the “The Role of Fish and Seafood in the First 1000 Days of Life” Study Information Sheet,I agree that data gathered in this study will be stored anonymously and securely,I understand that my participation is voluntary and that I am free to withdraw at any time,I agree to take part in this study
2023-05-05 09:46:01	2023-05-05 09:48:36	IP Address	175.110.84.67	100	154	True	2023-05-05 09:48:37	R_3LhhtODx371fMab					32.6227	-97.1479	anonymous	EN		I confirm that I have read and understood the “The Role of Fish and Seafood in the First 1000 Days of Life” Study Information Sheet,I agree that data gathered in this study will be stored anonymously and securely,I understand that my participation is voluntary and that I am free to withdraw at any time,I agree to take part in this study	Breastfeeding a child under 2 years	30-34	£50,000 to £74,999	2	1	England				East Midlands	Yes	On 1-3 days per month	Never	Never	On 1-2 days per week	Never	Never	Less than once a month	Never	Never	Less than once per month	Never	Never	Less than once per month	Never	Never	7		Decreased
2023-05-05 09:42:57	2023-05-05 09:49:02	IP Address	84.32.42.21	100	365	True	2023-05-05 09:49:03	R_3Pk1V9SF9dLVMi5					39.0469	-77.4903	anonymous	EN		I confirm that I have read and understood the “The Role of Fish and Seafood in the First 1000 Days of Life” Study Information Sheet,I agree that data gathered in this study will be stored anonymously and securely,I understand that my participation is voluntary and that I am free to withdraw at any time,I agree to take part in this study	Pregnant,Breastfeeding a child under 2 years	25-29	£100,000 or more	4	2	Wales		South Wales			Yes	On 1-3 days per month	Never	Never	On 1-2 days per week	Never	Never	On 1-2 days per week	Never	Never	Never	Never	Never	Never	Never	Never	3	Increased	Increased	1	5
2023-05-05 09:33:19	2023-05-05 10:07:14	IP Address	98.122.75.218	100	2035	True	2023-05-05 10:07:15	R_1OTema1sbemCr3b					33.7196	-78.9754	anonymous	EN		I confirm that I have read and understood the “The Role of Fish and Seafood in the First 1000 Days of Life” Study Information Sheet,I agree that data gathered in this study will be stored anonymously and securely,I understand that my participation is voluntary and that I am free to withdraw at any time,I agree to take part in this study	Feeding formula milk to a child under 2 years	25-29	£50,000 to £74,999	3	1	England				East of England	Yes	On 1-3 days per month	On 1-3 days per month	On 1-2 days per week	On 1-3 days per month	On 1-2 days per week	On 1-3 days per month	On 1-2 days per week	On 1-2 days per week	On 1-3 days per month	On 1-2 days per week	Less than once per month	Less than once per month	On 1-3 days per month	On 1-3 days per month	Less than once per month	6
2023-05-05 10:06:54	2023-05-05 10:08:19	IP Address	24.193.150.44	100	84	True	2023-05-05 10:08:19	R_9YzI22JSF8krZbX					40.7109	-73.7388	anonymous	EN		I confirm that I have read and understood the “The Role of Fish and Seafood in the First 1000 Days of Life” Study Information Sheet,I agree that data gathered in this study will be stored anonymously and securely,I understand that my participation is voluntary and that I am free to withdraw at any time,I agree to take part in this study
2023-05-05 10:09:44	2023-05-05 10:14:23	IP Address	188.255.212.83	100	279	True	2023-05-05 10:14:24	R_3mmJcKiGzH2BhFg					38.6583	-77.2481	anonymous	EN		I confirm that I have read and understood the “The Role of Fish and Seafood in the First 1000 Days of Life” Study Information Sheet,I agree that data gathered in this study will be stored anonymously and securely,I understand that my participation is voluntary and that I am free to withdraw at any time,I agree to take part in this study	Feeding formula milk to a child under 2 years	30-34	£100,000 or more	2	1	England				South East	Yes	Less than once per month	Never	Never	Less than once per month	Never	Never	Less than once a month	Never	Never	Less than once per month	Never	Never	Less than once per month	Never	Never	6
2023-05-05 10:08:03	2023-05-05 10:15:37	IP Address	5.105.68.135	100	454	True	2023-05-05 10:15:38	R_3MimSmsjwVhquvx					37.751	-97.822	anonymous	EN		I confirm that I have read and understood the “The Role of Fish and Seafood in the First 1000 Days of Life” Study Information Sheet,I agree that data gathered in this study will be stored anonymously and securely,I understand that my participation is voluntary and that I am free to withdraw at any time,I agree to take part in this study	Pregnant	25-29	£50,000 to £74,999	2	1	Wales		West Wales			Yes	On 1-3 days per month	Less than once a month	Less than once per month	On 3-4 days per week	Less than once per month	Less than once per month	On 1-3 days per month	On 1-3 days per month	Less than once per month	Less than once per month	Less than once per month	Never	Less than once per month	Less than once per month	Never	5	Stayed the same
2023-05-05 10:07:26	2023-05-05 10:21:14	IP Address	108.67.46.16	100	827	True	2023-05-05 10:21:15	R_3U9NT7XkLL8qozn					33.933	-84.604	anonymous	EN		I confirm that I have read and understood the “The Role of Fish and Seafood in the First 1000 Days of Life” Study Information Sheet,I agree that data gathered in this study will be stored anonymously and securely,I understand that my participation is voluntary and that I am free to withdraw at any time,I agree to take part in this study	Breastfeeding a child under 2 years	20-24	£50,000 to £74,999	3	1	Wales		Mid Wales			Yes	On 1-3 days per month	On 1-3 days per month	Less than once per month	Less than once per month	Less than once per month	On 1-3 days per month	On 1-2 days per week	On 1-3 days per month	On 1-3 days per month	Less than once per month	Never	Never	Less than once per month	On 1-3 days per month	Never	7		Increased	3	1
2023-05-05 10:07:29	2023-05-05 10:24:02	IP Address	138.43.137.220	100	993	True	2023-05-05 10:24:03	R_2agdjkvNkAWkYzM					36.7202	-84.4643	anonymous	EN		I confirm that I have read and understood the “The Role of Fish and Seafood in the First 1000 Days of Life” Study Information Sheet,I agree that data gathered in this study will be stored anonymously and securely,I understand that my participation is voluntary and that I am free to withdraw at any time,I agree to take part in this study	Feeding formula milk to a child under 2 years	25-29	£75,000 to £99,999	4	2	Scotland			South West		Yes	On 1-2 days per week	On 1-3 days per month	Less than once per month	On 1-3 days per month	Less than once per month	Never	On 3-4 days per week	Less than once per month	Less than once per month	Less than once per month	Less than once per month	On 1-3 days per month	Less than once per month	Less than once per month	On 1-2 days per week	5
2023-05-05 10:25:02	2023-05-05 10:33:51	IP Address	99.107.155.70	100	528	True	2023-05-05 10:33:52	R_3fAHFzzQPGmJOXF					30.4594	-87.2075	anonymous	EN		I confirm that I have read and understood the “The Role of Fish and Seafood in the First 1000 Days of Life” Study Information Sheet,I agree that data gathered in this study will be stored anonymously and securely,I understand that my participation is voluntary and that I am free to withdraw at any time,I agree to take part in this study	Breastfeeding a child under 2 years	30-34	£75,000 to £99,999	4	2	Wales		West Wales			Yes	Less than once per month	On 1-3 days per month	On 1-3 days per month	On 1-3 days per month	Less than once per month	Never	Less than once a month	On 1-2 days per week	Less than once per month	On 1-2 days per week	Less than once per month	On 1-3 days per month	On 1-3 days per month	Less than once per month	Never	8		Increased	1	5
2023-05-05 10:34:05	2023-05-05 10:37:19	IP Address	97.107.207.11	100	194	True	2023-05-05 10:37:21	R_1PdyvvWz9geqoOt					33.6338	-112.207	anonymous	EN		I confirm that I have read and understood the “The Role of Fish and Seafood in the First 1000 Days of Life” Study Information Sheet,I agree that data gathered in this study will be stored anonymously and securely,I understand that my participation is voluntary and that I am free to withdraw at any time,I agree to take part in this study	Feeding formula milk to a child under 2 years	30-34	£50,000 to £74,999	2	1	England				South East	Yes	On 1-3 days per month	Never	Never	On 1-2 days per week	Never	Never	Less than once a month	Never	Never	On 1-3 days per month	Never	Never	Less than once per month	Never	Never	8
2023-05-05 10:24:56	2023-05-05 10:37:56	IP Address	76.119.176.21	100	780	True	2023-05-05 10:37:57	R_2TMf1hAPjz8Vgdg					42.354	-71.185	anonymous	EN		I confirm that I have read and understood the “The Role of Fish and Seafood in the First 1000 Days of Life” Study Information Sheet,I agree that data gathered in this study will be stored anonymously and securely,I understand that my participation is voluntary and that I am free to withdraw at any time,I agree to take part in this study	Feeding formula milk to a child under 2 years	25-29	£50,000 to £74,999	3	1	Northern Ireland	Tyrone				Yes	Less than once per month	On 1-3 days per month	On 1-2 days per week	On 1-3 days per month	Less than once per month	Less than once per month	On 1-3 days per month	Never	On 1-3 days per month	On 1-3 days per month	Less than once per month	On 1-2 days per week	On 1-3 days per month	On 1-2 days per week	Never	8
2023-05-05 10:37:36	2023-05-05 10:40:59	IP Address	104.50.81.144	100	203	True	2023-05-05 10:41:00	R_211lFe4IjCqrIpJ					33.1371	-96.7488	anonymous	EN		I confirm that I have read and understood the “The Role of Fish and Seafood in the First 1000 Days of Life” Study Information Sheet,I agree that data gathered in this study will be stored anonymously and securely,I understand that my participation is voluntary and that I am free to withdraw at any time,I agree to take part in this study	Feeding baby foods or solids to a child under 2 years	25-29	£25,000 to £49,999	2	1	England				East of England	No
2023-05-05 10:34:37	2023-05-05 10:42:05	IP Address	70.190.247.58	100	447	True	2023-05-05 10:42:05	R_2xKUTlBj9n0NJy8					33.4475	-112.087	anonymous	EN		I confirm that I have read and understood the “The Role of Fish and Seafood in the First 1000 Days of Life” Study Information Sheet,I agree that data gathered in this study will be stored anonymously and securely,I understand that my participation is voluntary and that I am free to withdraw at any time,I agree to take part in this study	Breastfeeding a child under 2 years	25-29	£50,000 to £74,999	3	1	England				Greater London	Yes	On 1-3 days per month	On 1-2 days per week	Less than once per month	On 1-3 days per month	On 1-2 days per week	On 1-3 days per month	Less than once a month	Less than once per month	Never	Less than once per month	Never	Never	Less than once per month	On 1-3 days per month	Never	9		Decreased
2023-05-05 10:43:02	2023-05-05 10:51:54	IP Address	107.4.65.169	100	532	True	2023-05-05 10:51:55	R_3M0xX8pgYBJt3t7					43.1774	-86.1982	anonymous	EN		I confirm that I have read and understood the “The Role of Fish and Seafood in the First 1000 Days of Life” Study Information Sheet,I agree that data gathered in this study will be stored anonymously and securely,I understand that my participation is voluntary and that I am free to withdraw at any time,I agree to take part in this study	Feeding formula milk to a child under 2 years	25-29	£50,000 to £74,999	3	1	Scotland			North East		Yes	On 1-3 days per month	Less than once a month	Less than once per month	On 1-3 days per month	Never	Less than once per month	On 1-2 days per week	Less than once per month	Less than once per month	Never	Never	Never	Less than once per month	On 1-3 days per month	On 1-3 days per month	10
2023-05-05 10:54:28	2023-05-05 10:56:11	IP Address	172.100.206.27	100	102	True	2023-05-05 10:56:11	R_ZghoI1Qa4ROgeu5					43.0592	-73.7356	anonymous	EN		I confirm that I have read and understood the “The Role of Fish and Seafood in the First 1000 Days of Life” Study Information Sheet,I agree that data gathered in this study will be stored anonymously and securely,I understand that my participation is voluntary and that I am free to withdraw at any time,I agree to take part in this study	Feeding formula milk to a child under 2 years	30-34	£50,000 to £74,999	3	1	England				North West	Yes	Less than once per month	Never	Never	Less than once per month	Never	Never	Less than once a month	Never	Never	Less than once per month	Never	Never	Less than once per month	Never	Never	7
2023-05-05 10:39:44	2023-05-05 10:59:28	IP Address	74.97.38.83	100	1184	True	2023-05-05 10:59:29	R_3isvqSEQF3py9aK					41.8307	-71.3982	anonymous	EN		I confirm that I have read and understood the “The Role of Fish and Seafood in the First 1000 Days of Life” Study Information Sheet,I agree that data gathered in this study will be stored anonymously and securely,I understand that my participation is voluntary and that I am free to withdraw at any time,I agree to take part in this study	Breastfeeding a child under 2 years	25-29	£50,000 to £74,999	4	2						Yes	On 1-2 days per week	Less than once a month	Never	Less than once per month	Never	Less than once per month	On 1-2 days per week	Less than once per month	Never	On 1-3 days per month	Less than once per month	Never	On 3-4 days per week	Less than once per month	On 1-3 days per month	8		Increased	2	4
2023-05-05 13:23:17	2023-05-05 13:23:27	IP Address	38.65.214.172	100	10	True	2023-05-05 13:23:28	R_28B2Dp7EXu1jAEs					45.5645	-122.645	anonymous	EN		I confirm that I have read and understood the “The Role of Fish and Seafood in the First 1000 Days of Life” Study Information Sheet
2023-05-05 13:37:47	2023-05-05 13:48:50	IP Address	69.206.26.143	100	662	True	2023-05-05 13:48:51	R_3putrWtxb84QCsN					41.534	-74.0492	anonymous	EN		I confirm that I have read and understood the “The Role of Fish and Seafood in the First 1000 Days of Life” Study Information Sheet,I agree that data gathered in this study will be stored anonymously and securely,I understand that my participation is voluntary and that I am free to withdraw at any time,I agree to take part in this study	Pregnant,Breastfeeding a child under 2 years,Feeding formula milk to a child under 2 years,Feeding baby foods or solids to a child under 2 years	35-39	£25,000 to £49,999	Above 4	5	Scotland			North East		Yes	On 5-6 days per week	Every day in the last month	On 1-3 days per month	Never	On 1-2 days per week	On 1-2 days per week	Never	Every day in the last month	On 1-3 days per month	On 5-6 days per week	Never	Every day in the last month	Less than once per month	On 1-3 days per month	Never	8	Stayed the same	Increased	2	3
2023-05-05 14:15:32	2023-05-05 14:16:55	IP Address	69.204.131.55	100	83	True	2023-05-05 14:16:56	R_1zw0ANoYJmncISJ					43.3238	-73.6772	anonymous	EN		I agree that data gathered in this study will be stored anonymously and securely,I agree to take part in this study
2023-05-05 14:15:32	2023-05-05 14:16:55	IP Address	69.206.23.90	100	83	True	2023-05-05 14:16:56	R_1gCPjbWxrNEEB2X					41.534	-74.0492	anonymous	EN		I confirm that I have read and understood the “The Role of Fish and Seafood in the First 1000 Days of Life” Study Information Sheet,I agree that data gathered in this study will be stored anonymously and securely
2023-05-05 14:16:12	2023-05-05 14:16:58	IP Address	173.56.217.109	100	46	True	2023-05-05 14:16:59	R_e4BAwkLuqLJG8dr					40.6877	-73.9267	anonymous	EN		I confirm that I have read and understood the “The Role of Fish and Seafood in the First 1000 Days of Life” Study Information Sheet,I agree that data gathered in this study will be stored anonymously and securely,I understand that my participation is voluntary and that I am free to withdraw at any time
2023-05-05 14:15:40	2023-05-05 14:16:58	IP Address	24.46.99.91	100	77	True	2023-05-05 14:16:59	R_3nlq4hwW4HsaS9O					40.9105	-74.1233	anonymous	EN		I confirm that I have read and understood the “The Role of Fish and Seafood in the First 1000 Days of Life” Study Information Sheet,I agree to take part in this study
2023-05-05 14:15:32	2023-05-05 14:16:59	IP Address	96.250.217.174	100	86	True	2023-05-05 14:16:59	R_3Ja6PdAtcYkjTzo					40.5956	-74.0806	anonymous	EN		I agree that data gathered in this study will be stored anonymously and securely,I agree to take part in this study
2023-05-05 14:15:32	2023-05-05 14:16:59	IP Address	71.105.98.117	100	86	True	2023-05-05 14:17:00	R_2VPB4T1O9Ae93Re					40.7428	-73.9712	anonymous	EN		I agree that data gathered in this study will be stored anonymously and securely,I understand that my participation is voluntary and that I am free to withdraw at any time,I agree to take part in this study
2023-05-05 14:16:21	2023-05-05 14:17:00	IP Address	47.20.36.124	100	39	True	2023-05-05 14:17:02	R_77ctJOyjZiDZM77					41.3033	-73.7829	anonymous	EN		I confirm that I have read and understood the “The Role of Fish and Seafood in the First 1000 Days of Life” Study Information Sheet,I agree that data gathered in this study will be stored anonymously and securely,I agree to take part in this study
2023-05-05 14:15:40	2023-05-05 14:17:01	IP Address	74.77.100.218	100	80	True	2023-05-05 14:17:03	R_27gsEjYfKsog1gd					42.9074	-78.8197	anonymous	EN		I confirm that I have read and understood the “The Role of Fish and Seafood in the First 1000 Days of Life” Study Information Sheet,I agree that data gathered in this study will be stored anonymously and securely,I understand that my participation is voluntary and that I am free to withdraw at any time
2023-05-05 14:16:15	2023-05-05 14:17:02	IP Address	72.225.185.114	100	47	True	2023-05-05 14:17:03	R_2CPNdS3Cvtf8Y3o					40.6915	-73.8533	anonymous	EN		I confirm that I have read and understood the “The Role of Fish and Seafood in the First 1000 Days of Life” Study Information Sheet,I agree that data gathered in this study will be stored anonymously and securely
2023-05-05 14:15:46	2023-05-05 14:17:04	IP Address	68.199.192.38	100	77	True	2023-05-05 14:17:05	R_yO3oMafbCOuPvNv					40.8518	-73.8705	anonymous	EN		I confirm that I have read and understood the “The Role of Fish and Seafood in the First 1000 Days of Life” Study Information Sheet,I agree that data gathered in this study will be stored anonymously and securely,I understand that my participation is voluntary and that I am free to withdraw at any time
2023-05-05 13:59:03	2023-05-05 14:27:28	IP Address	108.183.12.244	100	1705	True	2023-05-05 14:27:29	R_3hgZfbKZcIAkdLy					42.6552	-73.802	anonymous	EN		I confirm that I have read and understood the “The Role of Fish and Seafood in the First 1000 Days of Life” Study Information Sheet,I agree that data gathered in this study will be stored anonymously and securely,I understand that my participation is voluntary and that I am free to withdraw at any time,I agree to take part in this study	Pregnant	25-29	£10,000 to £24,999	3	1	Northern Ireland	Tyrone				Yes	On 1-2 days per week	On 1-2 days per week	Less than once per month	On 5-6 days per week	Every day in the last month	Never	On 5-6 days per week	On 3-4 days per week	Never	Every day in the last month	On 1-3 days per month	On 3-4 days per week	Less than once per month	On 1-2 days per week	Every day in the last month	6	Increased		4	1
2023-05-05 14:31:39	2023-05-05 14:34:39	IP Address	69.201.22.48	100	179	True	2023-05-05 14:34:39	R_25LNkeNu6BPg42Q					44.9322	-74.8845	anonymous	EN		I confirm that I have read and understood the “The Role of Fish and Seafood in the First 1000 Days of Life” Study Information Sheet,I agree that data gathered in this study will be stored anonymously and securely,I understand that my participation is voluntary and that I am free to withdraw at any time,I agree to take part in this study	Breastfeeding a child under 2 years		£75,000 to £99,999	4	1	England				North East	No
2023-05-05 14:31:44	2023-05-05 14:34:39	IP Address	69.201.22.48	100	174	True	2023-05-05 14:34:40	R_R5qeXP4I7YK74mR					44.9322	-74.8845	anonymous	EN		I confirm that I have read and understood the “The Role of Fish and Seafood in the First 1000 Days of Life” Study Information Sheet,I agree that data gathered in this study will be stored anonymously and securely,I understand that my participation is voluntary and that I am free to withdraw at any time,I agree to take part in this study	Pregnant	25-29	£50,000 to £74,999	3	1	England				South East	No
2023-05-05 14:31:37	2023-05-05 14:34:39	IP Address	148.76.25.21	100	182	True	2023-05-05 14:34:40	R_3h9LvF31LFmaq2Q					40.4636	-74.2784	anonymous	EN		I confirm that I have read and understood the “The Role of Fish and Seafood in the First 1000 Days of Life” Study Information Sheet,I agree that data gathered in this study will be stored anonymously and securely,I understand that my participation is voluntary and that I am free to withdraw at any time,I agree to take part in this study	Feeding baby foods or solids to a child under 2 years		£0	Above 4	2	Scotland			North West		No
2023-05-05 14:31:35	2023-05-05 14:34:40	IP Address	148.76.25.21	100	184	True	2023-05-05 14:34:40	R_2dK2g5hqDITBwKb					40.4636	-74.2784	anonymous	EN		I confirm that I have read and understood the “The Role of Fish and Seafood in the First 1000 Days of Life” Study Information Sheet,I agree that data gathered in this study will be stored anonymously and securely,I understand that my participation is voluntary and that I am free to withdraw at any time,I agree to take part in this study	Feeding baby foods or solids to a child under 2 years		£1 to £9,999	4	2	Northern Ireland	Armagh				No
2023-05-05 14:31:47	2023-05-05 14:34:40	IP Address	148.76.25.21	100	173	True	2023-05-05 14:34:41	R_2sZ52j5siHT9kZI					40.4636	-74.2784	anonymous	EN		I confirm that I have read and understood the “The Role of Fish and Seafood in the First 1000 Days of Life” Study Information Sheet,I agree that data gathered in this study will be stored anonymously and securely,I understand that my participation is voluntary and that I am free to withdraw at any time,I agree to take part in this study	Pregnant		£0	4	3	Northern Ireland	Down				No
2023-05-05 14:32:08	2023-05-05 14:34:46	IP Address	148.76.25.21	100	158	True	2023-05-05 14:34:47	R_ahFf41EcGvN2fHX					40.4636	-74.2784	anonymous	EN		I confirm that I have read and understood the “The Role of Fish and Seafood in the First 1000 Days of Life” Study Information Sheet,I agree that data gathered in this study will be stored anonymously and securely,I understand that my participation is voluntary and that I am free to withdraw at any time,I agree to take part in this study	Feeding baby foods or solids to a child under 2 years	25-29	£75,000 to £99,999	Above 4	3	England				North East	No
2023-05-05 14:32:12	2023-05-05 14:34:46	IP Address	148.76.25.21	100	154	True	2023-05-05 14:34:48	R_1GTuKxczdM5ie5E					40.4636	-74.2784	anonymous	EN		I confirm that I have read and understood the “The Role of Fish and Seafood in the First 1000 Days of Life” Study Information Sheet,I agree that data gathered in this study will be stored anonymously and securely,I understand that my participation is voluntary and that I am free to withdraw at any time,I agree to take part in this study	Feeding baby foods or solids to a child under 2 years	20-24	£100,000 or more	4	3	England				Yorkshire and Humber	No
2023-05-05 14:32:03	2023-05-05 14:34:59	IP Address	148.76.25.21	100	175	True	2023-05-05 14:35:00	R_URcd9EjdCVs0jDz					40.4636	-74.2784	anonymous	EN		I confirm that I have read and understood the “The Role of Fish and Seafood in the First 1000 Days of Life” Study Information Sheet,I agree that data gathered in this study will be stored anonymously and securely,I understand that my participation is voluntary and that I am free to withdraw at any time,I agree to take part in this study	Feeding formula milk to a child under 2 years	25-29	£10,000 to £24,999	4	3	Northern Ireland	Antrim				No
2023-05-05 14:14:45	2023-05-05 14:35:31	IP Address	104.167.153.114	100	1245	True	2023-05-05 14:35:31	R_erngAtF8Go1atMJ					32.7944	-79.9484	anonymous	EN		I confirm that I have read and understood the “The Role of Fish and Seafood in the First 1000 Days of Life” Study Information Sheet,I agree that data gathered in this study will be stored anonymously and securely,I understand that my participation is voluntary and that I am free to withdraw at any time,I agree to take part in this study	Pregnant	30-34	£100,000 or more	3	1	Scotland			North East		Yes	On 1-2 days per week	Never	Less than once per month	On 1-2 days per week	Never	Never	On 3-4 days per week	Never	Never	On 1-2 days per week	Never	Never	On 1-3 days per month	Never	Never	4	Increased		1	3
2023-05-05 14:32:14	2023-05-05 14:40:57	IP Address	68.129.52.200	100	522	True	2023-05-05 14:40:58	R_3KDCyzSNC7D1YKf					40.6327	-73.6333	anonymous	EN		I confirm that I have read and understood the “The Role of Fish and Seafood in the First 1000 Days of Life” Study Information Sheet,I agree that data gathered in this study will be stored anonymously and securely,I understand that my participation is voluntary and that I am free to withdraw at any time,I agree to take part in this study	Pregnant	20-24	£10,000 to £24,999	4	1	England				South East		On 1-2 days per week	Never	Every day in the last month	On 3-4 days per week	On 1-2 days per week	On 3-4 days per week	Less than once a month	On 1-3 days per month	On 1-3 days per month	On 1-2 days per week	Less than once per month	On 1-3 days per month	On 1-2 days per week	On 5-6 days per week	On 3-4 days per week	9	Decreased
2023-05-05 14:32:10	2023-05-05 14:41:03	IP Address	68.129.52.200	100	533	True	2023-05-05 14:41:04	R_XtPSZgBA3EhGEql					40.6327	-73.6333	anonymous	EN		I confirm that I have read and understood the “The Role of Fish and Seafood in the First 1000 Days of Life” Study Information Sheet,I agree that data gathered in this study will be stored anonymously and securely,I understand that my participation is voluntary and that I am free to withdraw at any time,I agree to take part in this study	Pregnant	25-29	£25,000 to £49,999	3	3	Wales		West Wales				On 5-6 days per week	Never	On 3-4 days per week	On 1-3 days per month	On 5-6 days per week	Less than once per month	Every day in the last month	On 2-4 days per week	Every day in the last month	On 1-2 days per week	Every day in the last month	On 3-4 days per week	Less than once per month	On 5-6 days per week	On 3-4 days per week	1	Decreased
2023-05-05 14:31:59	2023-05-05 14:41:08	IP Address	68.129.52.200	100	548	True	2023-05-05 14:41:09	R_11Ykr7fofQ4U0Pd					40.6327	-73.6333	anonymous	EN		I confirm that I have read and understood the “The Role of Fish and Seafood in the First 1000 Days of Life” Study Information Sheet,I agree that data gathered in this study will be stored anonymously and securely,I understand that my participation is voluntary and that I am free to withdraw at any time,I agree to take part in this study	Feeding baby foods or solids to a child under 2 years	25-29	£10,000 to £24,999	Above 4	1	Northern Ireland	Armagh					On 1-3 days per month	Never	On 3-4 days per week	Every day in the last month	Every day in the last month	Less than once per month	Less than once a month	On 1-2 days per week	On 1-2 days per week	On 1-3 days per month	On 1-3 days per month	On 1-3 days per month	On 1-2 days per week	On 3-4 days per week	Never	10
2023-05-05 14:32:05	2023-05-05 14:41:14	IP Address	68.129.52.200	100	548	True	2023-05-05 14:41:15	R_3em1vcub4mV2IQ2					40.6327	-73.6333	anonymous	EN		I confirm that I have read and understood the “The Role of Fish and Seafood in the First 1000 Days of Life” Study Information Sheet,I agree that data gathered in this study will be stored anonymously and securely,I understand that my participation is voluntary and that I am free to withdraw at any time,I agree to take part in this study	Feeding baby foods or solids to a child under 2 years	20-24	£50,000 to £74,999	3	3	Northern Ireland	Fermanagh				Yes	Less than once per month	On 3-4 days per week	On 3-4 days per week	Less than once per month	On 3-4 days per week	On 3-4 days per week	On 1-2 days per week	On 2-4 days per week	Less than once per month	On 1-3 days per month	On 1-2 days per week	On 5-6 days per week	Never	On 1-3 days per month	On 5-6 days per week	4
2023-05-05 14:31:57	2023-05-05 14:41:19	IP Address	68.129.52.200	100	561	True	2023-05-05 14:41:20	R_Dpo2VXycxfSTghr					40.6327	-73.6333	anonymous	EN		I confirm that I have read and understood the “The Role of Fish and Seafood in the First 1000 Days of Life” Study Information Sheet,I agree that data gathered in this study will be stored anonymously and securely,I understand that my participation is voluntary and that I am free to withdraw at any time,I agree to take part in this study	Breastfeeding a child under 2 years		£1 to £9,999	4	2	Wales		West Wales			Yes	Every day in the last month	Every day in the last month	Never	On 5-6 days per week	Every day in the last month	Never	On 1-2 days per week	On 1-3 days per month	Every day in the last month	On 5-6 days per week	Every day in the last month	On 1-2 days per week	Every day in the last month	Every day in the last month	On 1-3 days per month	10		Increased	3	4
2023-05-05 14:31:56	2023-05-05 14:41:28	IP Address	68.129.52.200	100	571	True	2023-05-05 14:41:29	R_2DZYAbLKNJzbxI7					40.6327	-73.6333	anonymous	EN		I confirm that I have read and understood the “The Role of Fish and Seafood in the First 1000 Days of Life” Study Information Sheet,I agree that data gathered in this study will be stored anonymously and securely,I understand that my participation is voluntary and that I am free to withdraw at any time,I agree to take part in this study	Feeding baby foods or solids to a child under 2 years		£1 to £9,999	Above 4	1	Northern Ireland	Down				Yes				Never	Never	Never	On 1-3 days per month	On 1-3 days per month	On 3-4 days per week	On 3-4 days per week	On 3-4 days per week	Every day in the last month	Every day in the last month	Never	Never	7
2023-05-05 14:31:55	2023-05-05 14:41:33	IP Address	68.129.52.200	100	578	True	2023-05-05 14:41:35	R_BP7OM1Mb2gLiuUp					40.6327	-73.6333	anonymous	EN		I confirm that I have read and understood the “The Role of Fish and Seafood in the First 1000 Days of Life” Study Information Sheet,I agree that data gathered in this study will be stored anonymously and securely,I understand that my participation is voluntary and that I am free to withdraw at any time,I agree to take part in this study	Feeding formula milk to a child under 2 years		£50,000 to £74,999	3	1	Wales		Mid Wales				On 1-2 days per week	On 1-3 days per month	Less than once per month	On 5-6 days per week	Never	Less than once per month	On 1-2 days per week	On 5-6 days per week	On 3-4 days per week	Every day in the last month	On 1-3 days per month	On 5-6 days per week	On 1-3 days per month	On 1-2 days per week	Never	10
2023-05-05 14:31:49	2023-05-05 14:41:41	IP Address	68.129.52.200	100	592	True	2023-05-05 14:41:43	R_1mpXBMLwk1LJIge					40.6327	-73.6333	anonymous	EN		I confirm that I have read and understood the “The Role of Fish and Seafood in the First 1000 Days of Life” Study Information Sheet,I agree that data gathered in this study will be stored anonymously and securely,I understand that my participation is voluntary and that I am free to withdraw at any time,I agree to take part in this study	Feeding formula milk to a child under 2 years	25-29	£50,000 to £74,999	3	1	Northern Ireland	Derry/ Londonderry				Yes	Never	On 1-2 days per week	Less than once per month	On 1-3 days per month	Less than once per month	Never	On 1-2 days per week	On 1-2 days per week	Less than once per month	Every day in the last month	On 1-2 days per week	Every day in the last month	Every day in the last month	On 1-2 days per week	On 3-4 days per week	9
2023-05-05 14:31:42	2023-05-05 14:41:49	IP Address	68.129.52.200	100	607	True	2023-05-05 14:41:50	R_5BmwIKh3nl1q5PP					40.6327	-73.6333	anonymous	EN		I confirm that I have read and understood the “The Role of Fish and Seafood in the First 1000 Days of Life” Study Information Sheet,I agree that data gathered in this study will be stored anonymously and securely,I understand that my participation is voluntary and that I am free to withdraw at any time,I agree to take part in this study	Pregnant	20-24	£0	3	1	England				South West	Yes				Less than once per month	On 3-4 days per week	Every day in the last month	On 5-6 days per week	On 3-4 days per week	Every day in the last month	Every day in the last month	On 1-3 days per month	Every day in the last month	Less than once per month	Never	On 3-4 days per week	2	Increased		5	1
2023-05-05 14:15:31	2023-05-05 14:41:53	IP Address	172.56.161.100	100	1581	True	2023-05-05 14:41:54	R_1Q0GjNxiRkF9KpD					40.8622	-73.8902	anonymous	EN		I confirm that I have read and understood the “The Role of Fish and Seafood in the First 1000 Days of Life” Study Information Sheet,I understand that my participation is voluntary and that I am free to withdraw at any time,I agree to take part in this study	Pregnant,Breastfeeding a child under 2 years,Feeding formula milk to a child under 2 years,Feeding baby foods or solids to a child under 2 years	20-24	£0	3	0	Wales		North Wales			Yes	On 1-3 days per month	On 3-4 days per week	On 5-6 days per week	Never	On 1-2 days per week	On 1-2 days per week	On 3-4 days per week	Every day in the last month	Never	On 3-4 days per week	Less than once per month	Every day in the last month	On 3-4 days per week	Never	Never	9	Increased	Increased	4	5
2023-05-05 14:15:32	2023-05-05 14:44:42	IP Address	67.250.147.0	100	1749	True	2023-05-05 14:44:43	R_3qQnwoY8FJ56kZU					40.7484	-73.862	anonymous	EN		I confirm that I have read and understood the “The Role of Fish and Seafood in the First 1000 Days of Life” Study Information Sheet,I understand that my participation is voluntary and that I am free to withdraw at any time,I agree to take part in this study	Breastfeeding a child under 2 years,Feeding baby foods or solids to a child under 2 years	20-24	£1 to £9,999	3	3	Wales		Mid Wales			Yes	On 1-3 days per month	Less than once a month	On 3-4 days per week	On 1-3 days per month	Less than once per month	Never	On 3-4 days per week	On 1-2 days per week	On 3-4 days per week	On 3-4 days per week	On 3-4 days per week	On 1-3 days per month	Every day in the last month	On 1-2 days per week	Every day in the last month	8		Decreased
2023-05-05 15:29:28	2023-05-05 15:30:27	IP Address	100.33.162.208	100	59	True	2023-05-05 15:30:28	R_Wc8wUMpeBamK3XX					40.6805	-73.8442	anonymous	EN		I confirm that I have read and understood the “The Role of Fish and Seafood in the First 1000 Days of Life” Study Information Sheet,I agree that data gathered in this study will be stored anonymously and securely,I agree to take part in this study
2023-05-05 15:31:29	2023-05-05 15:38:17	IP Address	69.202.130.71	100	407	True	2023-05-05 15:38:18	R_eyvtesNXl22KCMp					40.7123	-74.0068	anonymous	EN		I confirm that I have read and understood the “The Role of Fish and Seafood in the First 1000 Days of Life” Study Information Sheet,I agree that data gathered in this study will be stored anonymously and securely,I understand that my participation is voluntary and that I am free to withdraw at any time,I agree to take part in this study	Breastfeeding a child under 2 years,Feeding formula milk to a child under 2 years,Feeding baby foods or solids to a child under 2 years	Below 20	£0	1	3	Scotland			South East		Yes	On 1-2 days per week	On 1-2 days per week	Every day in the last month	Every day in the last month	Never	Every day in the last month	On 5-6 days per week	On 1-3 days per month	Less than once per month	On 5-6 days per week	On 5-6 days per week	On 1-2 days per week	On 1-3 days per month	Less than once per month	On 5-6 days per week	8		Increased	1	4
2023-05-05 15:40:27	2023-05-05 15:42:32	IP Address	74.71.137.86	100	124	True	2023-05-05 15:42:32	R_AEZ3YWQwI9pwG9X					40.6643	-73.9763	anonymous	EN		I confirm that I have read and understood the “The Role of Fish and Seafood in the First 1000 Days of Life” Study Information Sheet,I agree that data gathered in this study will be stored anonymously and securely,I understand that my participation is voluntary and that I am free to withdraw at any time,I agree to take part in this study	Pregnant,Breastfeeding a child under 2 years,Feeding formula milk to a child under 2 years	40-44	£50,000 to £74,999	4	5	Scotland			South West		No
2023-05-05 15:40:18	2023-05-05 15:42:36	IP Address	69.201.131.206	100	137	True	2023-05-05 15:42:37	R_2BhNbcZR9sI6cDE					40.7626	-73.8923	anonymous	EN		I confirm that I have read and understood the “The Role of Fish and Seafood in the First 1000 Days of Life” Study Information Sheet,I agree that data gathered in this study will be stored anonymously and securely,I understand that my participation is voluntary and that I am free to withdraw at any time,I agree to take part in this study	Breastfeeding a child under 2 years,Feeding formula milk to a child under 2 years	25-29	£75,000 to £99,999	2	6	Scotland			South East		No
2023-05-05 15:40:56	2023-05-05 15:42:36	IP Address	72.230.69.219	100	100	True	2023-05-05 15:42:37	R_1cSxpk2pzMgTbJ9					43.0391	-76.1277	anonymous	EN		I confirm that I have read and understood the “The Role of Fish and Seafood in the First 1000 Days of Life” Study Information Sheet,I agree that data gathered in this study will be stored anonymously and securely,I understand that my participation is voluntary and that I am free to withdraw at any time,I agree to take part in this study	Pregnant,Breastfeeding a child under 2 years	40-44	£1 to £9,999	4	2	Scotland			South West		No
2023-05-05 15:40:53	2023-05-05 15:42:36	IP Address	154.214.18.1	100	103	True	2023-05-05 15:42:37	R_2zUWt3MiNxUHqoz					34.0544	-118.244	anonymous	EN		I confirm that I have read and understood the “The Role of Fish and Seafood in the First 1000 Days of Life” Study Information Sheet,I agree that data gathered in this study will be stored anonymously and securely,I understand that my participation is voluntary and that I am free to withdraw at any time,I agree to take part in this study	Breastfeeding a child under 2 years,Feeding formula milk to a child under 2 years	Above 45	£10,000 to £24,999	Above 4	8	Wales		West Wales			No
2023-05-05 15:40:37	2023-05-05 15:42:37	IP Address	68.237.66.91	100	120	True	2023-05-05 15:42:38	R_1N8L02TAWd6AH2N					40.68	-73.775	anonymous	EN		I confirm that I have read and understood the “The Role of Fish and Seafood in the First 1000 Days of Life” Study Information Sheet,I agree that data gathered in this study will be stored anonymously and securely,I understand that my participation is voluntary and that I am free to withdraw at any time,I agree to take part in this study	Pregnant,Feeding baby foods or solids to a child under 2 years	25-29	£1 to £9,999	1	3	Northern Ireland	Antrim				No
2023-05-05 15:40:41	2023-05-05 15:42:39	IP Address	141.155.157.179	100	117	True	2023-05-05 15:42:40	R_30o5aHotgvOUTFY					40.8518	-73.8705	anonymous	EN		I confirm that I have read and understood the “The Role of Fish and Seafood in the First 1000 Days of Life” Study Information Sheet,I agree that data gathered in this study will be stored anonymously and securely,I understand that my participation is voluntary and that I am free to withdraw at any time,I agree to take part in this study	Pregnant,Breastfeeding a child under 2 years,Feeding formula milk to a child under 2 years,Feeding baby foods or solids to a child under 2 years	Above 45	£100,000 or more	4	4	Scotland			North East		No
2023-05-05 15:40:32	2023-05-05 15:42:39	IP Address	68.174.105.51	100	127	True	2023-05-05 15:42:40	R_tYC1AoPytPQAYU1					40.694	-73.822	anonymous	EN		I confirm that I have read and understood the “The Role of Fish and Seafood in the First 1000 Days of Life” Study Information Sheet,I agree that data gathered in this study will be stored anonymously and securely,I understand that my participation is voluntary and that I am free to withdraw at any time,I agree to take part in this study	Pregnant,Breastfeeding a child under 2 years,Feeding formula milk to a child under 2 years,Feeding baby foods or solids to a child under 2 years	25-29	£0	1	7	England				East Midlands	No
2023-05-05 15:40:31	2023-05-05 15:42:39	IP Address	72.80.213.20	100	128	True	2023-05-05 15:42:40	R_2Tt9qSubvuSA8LL					40.789	-73.7262	anonymous	EN		I confirm that I have read and understood the “The Role of Fish and Seafood in the First 1000 Days of Life” Study Information Sheet,I agree that data gathered in this study will be stored anonymously and securely,I understand that my participation is voluntary and that I am free to withdraw at any time,I agree to take part in this study	Pregnant,Breastfeeding a child under 2 years,Feeding formula milk to a child under 2 years,Feeding baby foods or solids to a child under 2 years	35-39	£50,000 to £74,999	2	3	Wales		West Wales			No
2023-05-05 15:40:49	2023-05-05 15:42:39	IP Address	207.45.57.244	100	110	True	2023-05-05 15:42:40	R_2ta51NEq7WddJzx					41.85	-87.7165	anonymous	EN		I confirm that I have read and understood the “The Role of Fish and Seafood in the First 1000 Days of Life” Study Information Sheet,I agree that data gathered in this study will be stored anonymously and securely,I understand that my participation is voluntary and that I am free to withdraw at any time,I agree to take part in this study	Pregnant,Breastfeeding a child under 2 years,Feeding baby foods or solids to a child under 2 years	30-34	£0	1	3	England				Yorkshire and Humber	No
2023-05-05 15:40:38	2023-05-05 15:42:41	IP Address	172.58.231.230	100	122	True	2023-05-05 15:42:42	R_3Ep3ifU5eLQTS9m					40.6286	-73.939	anonymous	EN		I confirm that I have read and understood the “The Role of Fish and Seafood in the First 1000 Days of Life” Study Information Sheet,I agree that data gathered in this study will be stored anonymously and securely,I understand that my participation is voluntary and that I am free to withdraw at any time,I agree to take part in this study	Pregnant,Feeding formula milk to a child under 2 years	20-24	£75,000 to £99,999	4	4	Wales		Mid Wales			No
2023-05-05 15:40:22	2023-05-05 15:42:41	IP Address	69.202.138.234	100	139	True	2023-05-05 15:42:42	R_3J8zXgVdIydlD3m					40.7123	-74.0068	anonymous	EN		I confirm that I have read and understood the “The Role of Fish and Seafood in the First 1000 Days of Life” Study Information Sheet,I agree that data gathered in this study will be stored anonymously and securely,I understand that my participation is voluntary and that I am free to withdraw at any time,I agree to take part in this study	Pregnant,Breastfeeding a child under 2 years,Feeding formula milk to a child under 2 years,Feeding baby foods or solids to a child under 2 years	30-34	£10,000 to £24,999	1	Above 8	Scotland			South East		No
2023-05-05 15:40:51	2023-05-05 15:42:44	IP Address	144.62.205.67	100	112	True	2023-05-05 15:42:45	R_2roWeA9J3GcMPJs					40.7095	-73.2966	anonymous	EN		I confirm that I have read and understood the “The Role of Fish and Seafood in the First 1000 Days of Life” Study Information Sheet,I agree that data gathered in this study will be stored anonymously and securely,I understand that my participation is voluntary and that I am free to withdraw at any time,I agree to take part in this study	Pregnant,Breastfeeding a child under 2 years,Feeding baby foods or solids to a child under 2 years	30-34	£100,000 or more	4	4	Northern Ireland	Antrim				No
2023-05-05 15:40:16	2023-05-05 15:46:28	IP Address	173.195.15.218	100	371	True	2023-05-05 15:46:29	R_27EbL1jfTmtZ7zF					40.7597	-73.981	anonymous	EN		I confirm that I have read and understood the “The Role of Fish and Seafood in the First 1000 Days of Life” Study Information Sheet,I agree that data gathered in this study will be stored anonymously and securely,I understand that my participation is voluntary and that I am free to withdraw at any time,I agree to take part in this study	Pregnant,Feeding formula milk to a child under 2 years	20-24	£10,000 to £24,999	2	7	Northern Ireland	Armagh				Yes	Never	On 1-2 days per week	On 1-3 days per month	On 5-6 days per week	Never	On 1-2 days per week	On 5-6 days per week	On 1-2 days per week	On 3-4 days per week	Less than once per month	On 1-3 days per month	Less than once per month	On 1-2 days per week	On 1-2 days per week	On 3-4 days per week	9	Decreased
2023-05-05 15:40:53	2023-05-05 15:46:33	IP Address	69.125.245.6	100	339	True	2023-05-05 15:46:34	R_2BaNKxX7voVWt5G					40.9186	-73.8932	anonymous	EN		I confirm that I have read and understood the “The Role of Fish and Seafood in the First 1000 Days of Life” Study Information Sheet,I agree that data gathered in this study will be stored anonymously and securely,I understand that my participation is voluntary and that I am free to withdraw at any time,I agree to take part in this study	Breastfeeding a child under 2 years,Feeding formula milk to a child under 2 years	Below 20	£0	4	1	Northern Ireland	Armagh				Yes	On 1-3 days per month	On 1-3 days per month	On 5-6 days per week	Never	On 5-6 days per week	On 3-4 days per week	On 1-2 days per week	Every day in the last month	On 5-6 days per week	On 5-6 days per week	On 5-6 days per week	On 5-6 days per week	On 1-2 days per week	Every day in the last month	Every day in the last month	2		Increased	2	1
2023-05-05 15:40:26	2023-05-05 15:46:45	IP Address	96.246.139.212	100	378	True	2023-05-05 15:46:46	R_1GOkcHibsivJUkz					40.7484	-73.862	anonymous	EN		I confirm that I have read and understood the “The Role of Fish and Seafood in the First 1000 Days of Life” Study Information Sheet,I agree that data gathered in this study will be stored anonymously and securely,I understand that my participation is voluntary and that I am free to withdraw at any time,I agree to take part in this study	Pregnant,Feeding formula milk to a child under 2 years,Feeding baby foods or solids to a child under 2 years	Above 45	£10,000 to £24,999	1	0	Wales		West Wales			Yes	Less than once per month	Less than once a month	Less than once per month	On 3-4 days per week	On 5-6 days per week	On 1-3 days per month	Every day in the last month	On 5-6 days per week	On 5-6 days per week	Less than once per month	Every day in the last month	Every day in the last month	On 5-6 days per week	On 3-4 days per week	Less than once per month	9	Stayed the same
2023-05-05 15:40:54	2023-05-05 15:47:13	IP Address	204.210.146.74	100	378	True	2023-05-05 15:47:14	R_3n1LSIfdi4FKjBI					41.6919	-73.8642	anonymous	EN		I confirm that I have read and understood the “The Role of Fish and Seafood in the First 1000 Days of Life” Study Information Sheet,I agree that data gathered in this study will be stored anonymously and securely,I understand that my participation is voluntary and that I am free to withdraw at any time,I agree to take part in this study	Breastfeeding a child under 2 years,Feeding baby foods or solids to a child under 2 years	20-24	£75,000 to £99,999	2	6	Scotland			North East		Yes	Every day in the last month	On 5-6 days per week	Every day in the last month	On 1-3 days per month	On 5-6 days per week	Every day in the last month	Every day in the last month	Every day in the last month	On 1-3 days per month	On 1-2 days per week	On 1-3 days per month	On 1-3 days per month	On 3-4 days per week	On 1-3 days per month	On 5-6 days per week	5		Decreased
2023-05-05 15:40:47	2023-05-05 15:47:15	IP Address	24.168.69.174	100	388	True	2023-05-05 15:47:16	R_2s78M5wKRFfLkVT					40.6636	-73.7413	anonymous	EN		I confirm that I have read and understood the “The Role of Fish and Seafood in the First 1000 Days of Life” Study Information Sheet,I agree that data gathered in this study will be stored anonymously and securely,I understand that my participation is voluntary and that I am free to withdraw at any time,I agree to take part in this study	Pregnant,Breastfeeding a child under 2 years,Feeding formula milk to a child under 2 years,Feeding baby foods or solids to a child under 2 years	Above 45	£0	3	6	Scotland			North West		Yes	Never	Every day in the last month	Less than once per month	On 5-6 days per week	On 5-6 days per week	Never	On 1-3 days per month	On 2-4 days per week	On 1-2 days per week	On 5-6 days per week	Less than once per month	Less than once per month	On 1-2 days per week	On 1-2 days per week	On 1-3 days per month	9	Increased	Increased	4	3
2023-05-05 15:40:22	2023-05-05 15:49:11	IP Address	68.194.177.84	100	529	True	2023-05-05 15:49:12	R_2VL5cSdjHlSvhRS					41.3728	-73.8502	anonymous	EN		I confirm that I have read and understood the “The Role of Fish and Seafood in the First 1000 Days of Life” Study Information Sheet,I agree that data gathered in this study will be stored anonymously and securely,I understand that my participation is voluntary and that I am free to withdraw at any time,I agree to take part in this study	Pregnant,Breastfeeding a child under 2 years,Feeding formula milk to a child under 2 years,Feeding baby foods or solids to a child under 2 years	40-44	£0	2	0	Northern Ireland	Down				Yes	On 1-2 days per week	Never	On 1-3 days per month	Every day in the last month	Never	Every day in the last month	Less than once a month	On 2-4 days per week	Never	On 1-2 days per week	Every day in the last month	Never	On 1-3 days per month	Never	Never	5	Decreased	Decreased
2023-05-05 15:55:15	2023-05-05 15:57:55	IP Address	47.230.47.118	100	160	True	2023-05-05 15:57:56	R_74BLzm9mj0F0aNH					40.5468	-74.1804	anonymous	EN
2023-05-05 15:55:29	2023-05-05 15:57:56	IP Address	74.76.205.122	100	146	True	2023-05-05 15:57:57	R_1LvqGvmt4SJ38ZQ					42.8482	-73.7863	anonymous	EN
2023-05-05 15:55:57	2023-05-05 15:57:58	IP Address	74.111.31.174	100	121	True	2023-05-05 15:57:59	R_2oaBXkUm5eOcAff					43.1571	-76.328	anonymous	EN
2023-05-05 15:55:34	2023-05-05 15:58:00	IP Address	71.190.210.156	100	145	True	2023-05-05 15:58:00	R_At89UoKpcSXZzLb					40.9039	-73.837	anonymous	EN
2023-05-05 15:55:19	2023-05-05 15:58:00	IP Address	68.175.93.241	100	160	True	2023-05-05 15:58:02	R_9n4HGTmkHHpFt5L					40.7465	-73.909	anonymous	EN
2023-05-05 15:55:16	2023-05-05 15:58:29	IP Address	108.27.33.97	100	193	True	2023-05-05 15:58:30	R_2R81s7FFG3mtcr2					40.8547	-73.9218	anonymous	EN		I confirm that I have read and understood the “The Role of Fish and Seafood in the First 1000 Days of Life” Study Information Sheet,I agree that data gathered in this study will be stored anonymously and securely,I understand that my participation is voluntary and that I am free to withdraw at any time,I agree to take part in this study	Pregnant,Feeding formula milk to a child under 2 years,Feeding baby foods or solids to a child under 2 years	25-29	£50,000 to £74,999	1	0	Scotland			South East		No
2023-05-05 15:55:34	2023-05-05 15:58:39	IP Address	66.66.196.90	100	184	True	2023-05-05 15:58:40	R_0DGwpvZn8NTlpZL					43.0699	-76.1144	anonymous	EN		I confirm that I have read and understood the “The Role of Fish and Seafood in the First 1000 Days of Life” Study Information Sheet,I agree that data gathered in this study will be stored anonymously and securely,I understand that my participation is voluntary and that I am free to withdraw at any time,I agree to take part in this study	Pregnant,Breastfeeding a child under 2 years,Feeding formula milk to a child under 2 years,Feeding baby foods or solids to a child under 2 years	35-39	£25,000 to £49,999	1	1	Wales		North Wales			No
2023-05-05 15:55:41	2023-05-05 15:58:39	IP Address	96.250.255.145	100	178	True	2023-05-05 15:58:40	R_3L1hfXGbH3fgNPs					40.68	-73.775	anonymous	EN		I confirm that I have read and understood the “The Role of Fish and Seafood in the First 1000 Days of Life” Study Information Sheet,I agree that data gathered in this study will be stored anonymously and securely,I understand that my participation is voluntary and that I am free to withdraw at any time,I agree to take part in this study	Pregnant,Breastfeeding a child under 2 years,Feeding formula milk to a child under 2 years,Feeding baby foods or solids to a child under 2 years	20-24	£1 to £9,999	4	4	Scotland			South West		No
2023-05-05 15:55:26	2023-05-05 15:58:40	IP Address	172.58.239.90	100	194	True	2023-05-05 15:58:41	R_1r621XpIQC7iiRP					40.7597	-74.1836	anonymous	EN		I confirm that I have read and understood the “The Role of Fish and Seafood in the First 1000 Days of Life” Study Information Sheet,I agree that data gathered in this study will be stored anonymously and securely,I understand that my participation is voluntary and that I am free to withdraw at any time,I agree to take part in this study	Breastfeeding a child under 2 years,Feeding formula milk to a child under 2 years,Feeding baby foods or solids to a child under 2 years	Above 45	£75,000 to £99,999	3	3	Wales		West Wales			No
2023-05-05 15:55:11	2023-05-05 16:00:07	IP Address	74.88.18.163	100	295	True	2023-05-05 16:00:09	R_3ncNpGQYiMBQiLr					40.9271	-72.6509	anonymous	EN		I confirm that I have read and understood the “The Role of Fish and Seafood in the First 1000 Days of Life” Study Information Sheet,I agree that data gathered in this study will be stored anonymously and securely,I understand that my participation is voluntary and that I am free to withdraw at any time,I agree to take part in this study	Breastfeeding a child under 2 years,Feeding formula milk to a child under 2 years,Feeding baby foods or solids to a child under 2 years	30-34	£75,000 to £99,999	4	8	Northern Ireland	Antrim				No
2023-05-05 15:55:19	2023-05-05 16:00:13	IP Address	73.10.200.50	100	294	True	2023-05-05 16:00:15	R_1CrR3RTWQwn8r4M					40.7869	-74.2535	anonymous	EN		I confirm that I have read and understood the “The Role of Fish and Seafood in the First 1000 Days of Life” Study Information Sheet,I agree that data gathered in this study will be stored anonymously and securely,I understand that my participation is voluntary and that I am free to withdraw at any time,I agree to take part in this study	Pregnant,Breastfeeding a child under 2 years,Feeding baby foods or solids to a child under 2 years	40-44	£1 to £9,999	1	3	Wales		North Wales			No
2023-05-05 15:55:40	2023-05-05 16:00:29	IP Address	67.84.170.191	100	288	True	2023-05-05 16:00:30	R_2DLAvr9dMRLvKZr					40.873	-73.8233	anonymous	EN		I confirm that I have read and understood the “The Role of Fish and Seafood in the First 1000 Days of Life” Study Information Sheet,I agree that data gathered in this study will be stored anonymously and securely,I understand that my participation is voluntary and that I am free to withdraw at any time,I agree to take part in this study	Pregnant,Breastfeeding a child under 2 years,Feeding baby foods or solids to a child under 2 years	20-24	£1 to £9,999	3	3	Scotland			North East		No
2023-05-05 15:55:45	2023-05-05 16:00:31	IP Address	173.56.249.171	100	285	True	2023-05-05 16:00:32	R_30nTQrBgfPu2HVh					40.6186	-73.9272	anonymous	EN		I confirm that I have read and understood the “The Role of Fish and Seafood in the First 1000 Days of Life” Study Information Sheet,I agree that data gathered in this study will be stored anonymously and securely,I understand that my participation is voluntary and that I am free to withdraw at any time,I agree to take part in this study	Pregnant,Breastfeeding a child under 2 years,Feeding formula milk to a child under 2 years,Feeding baby foods or solids to a child under 2 years	35-39	£75,000 to £99,999	3	Above 8	Scotland			North East		No
2023-05-05 15:55:21	2023-05-05 16:00:35	IP Address	75.197.142.139	100	314	True	2023-05-05 16:00:36	R_PGr7ImniP8xSPDz					40.6286	-73.939	anonymous	EN		I confirm that I have read and understood the “The Role of Fish and Seafood in the First 1000 Days of Life” Study Information Sheet,I agree that data gathered in this study will be stored anonymously and securely,I understand that my participation is voluntary and that I am free to withdraw at any time,I agree to take part in this study	Pregnant,Breastfeeding a child under 2 years,Feeding formula milk to a child under 2 years	40-44	£50,000 to £74,999	3	8	Scotland			South West		No
2023-05-05 15:55:56	2023-05-05 16:01:05	IP Address	69.207.196.244	100	308	True	2023-05-05 16:01:06	R_tGTHnLCqxQoty2B					43.2817	-73.6292	anonymous	EN		I confirm that I have read and understood the “The Role of Fish and Seafood in the First 1000 Days of Life” Study Information Sheet,I agree that data gathered in this study will be stored anonymously and securely,I understand that my participation is voluntary and that I am free to withdraw at any time,I agree to take part in this study	Pregnant,Breastfeeding a child under 2 years,Feeding formula milk to a child under 2 years,Feeding baby foods or solids to a child under 2 years	25-29	£10,000 to £24,999	3	2	England				South East	No
2023-05-05 15:55:16	2023-05-05 16:01:41	IP Address	68.129.22.54	100	384	True	2023-05-05 16:01:42	R_3CI66lA0Ae3DhcS					40.7135	-73.3546	anonymous	EN		I confirm that I have read and understood the “The Role of Fish and Seafood in the First 1000 Days of Life” Study Information Sheet,I agree that data gathered in this study will be stored anonymously and securely,I understand that my participation is voluntary and that I am free to withdraw at any time,I agree to take part in this study		Above 45	£100,000 or more	3	3	Scotland			North East		Yes	On 1-2 days per week	On 3-4 days per week	Every day in the last month	On 3-4 days per week	Never	On 1-3 days per month	On 3-4 days per week	On 1-2 days per week	On 1-3 days per month	On 5-6 days per week	Less than once per month	Every day in the last month	On 5-6 days per week	On 1-2 days per week	Less than once per month	2
2023-05-05 15:55:33	2023-05-05 16:01:52	IP Address	68.193.193.192	100	379	True	2023-05-05 16:01:53	R_33j1hgsLasPPN1l					40.8565	-74.1231	anonymous	EN		I confirm that I have read and understood the “The Role of Fish and Seafood in the First 1000 Days of Life” Study Information Sheet,I agree that data gathered in this study will be stored anonymously and securely,I understand that my participation is voluntary and that I am free to withdraw at any time,I agree to take part in this study		Above 45	£75,000 to £99,999	2	5	Scotland			South West		Yes	On 3-4 days per week	Less than once a month	On 1-2 days per week	On 1-2 days per week	On 3-4 days per week	Less than once per month	Every day in the last month	On 1-2 days per week	On 1-2 days per week	Every day in the last month	Less than once per month	Every day in the last month	Never	Less than once per month	On 1-2 days per week	7
2023-05-05 15:55:49	2023-05-05 16:04:08	IP Address	173.77.242.16	100	498	True	2023-05-05 16:04:09	R_1Q9KtsplTvoIyst					40.7279	-73.5118	anonymous	EN		I confirm that I have read and understood the “The Role of Fish and Seafood in the First 1000 Days of Life” Study Information Sheet,I agree that data gathered in this study will be stored anonymously and securely,I understand that my participation is voluntary and that I am free to withdraw at any time,I agree to take part in this study	Pregnant,Feeding formula milk to a child under 2 years,Feeding baby foods or solids to a child under 2 years	Below 20	£50,000 to £74,999	2	4	Wales		Mid Wales			No
2023-05-05 15:55:28	2023-05-05 16:06:04	IP Address	207.237.64.70	100	635	True	2023-05-05 16:06:05	R_9LxshVUdTTgXDup					40.7484	-73.862	anonymous	EN		I confirm that I have read and understood the “The Role of Fish and Seafood in the First 1000 Days of Life” Study Information Sheet,I agree that data gathered in this study will be stored anonymously and securely,I understand that my participation is voluntary and that I am free to withdraw at any time,I agree to take part in this study	Pregnant,Breastfeeding a child under 2 years	25-29	£75,000 to £99,999	3	1	Wales		Mid Wales			Yes	Every day in the last month	Never	On 1-3 days per month	On 3-4 days per week	Every day in the last month	On 5-6 days per week	On 5-6 days per week	Less than once per month	On 5-6 days per week	On 1-3 days per month	On 1-2 days per week	On 5-6 days per week	Every day in the last month	Never	On 3-4 days per week	9	Increased	Increased	4	2
2023-05-05 15:55:24	2023-05-05 16:06:40	IP Address	72.226.6.27	100	675	True	2023-05-05 16:06:41	R_2qmdlH2p5RYQjDo					40.7609	-73.9115	anonymous	EN		I confirm that I have read and understood the “The Role of Fish and Seafood in the First 1000 Days of Life” Study Information Sheet,I agree that data gathered in this study will be stored anonymously and securely,I understand that my participation is voluntary and that I am free to withdraw at any time,I agree to take part in this study	Breastfeeding a child under 2 years,Feeding formula milk to a child under 2 years	40-44	£1 to £9,999	2	6	Wales		West Wales			Yes	On 1-3 days per month	On 5-6 days per week	Every day in the last month	On 3-4 days per week	On 1-2 days per week	Every day in the last month	Never	On 2-4 days per week	Every day in the last month	Every day in the last month	On 1-2 days per week	On 5-6 days per week	On 3-4 days per week	On 1-3 days per month	On 5-6 days per week	8		Decreased
2023-05-05 15:55:29	2023-05-05 16:06:55	IP Address	76.38.177.122	100	686	True	2023-05-05 16:06:56	R_3FPd6zrRFvRKk1Y					42.1267	-75.9685	anonymous	EN		I confirm that I have read and understood the “The Role of Fish and Seafood in the First 1000 Days of Life” Study Information Sheet,I agree that data gathered in this study will be stored anonymously and securely,I understand that my participation is voluntary and that I am free to withdraw at any time,I agree to take part in this study	Breastfeeding a child under 2 years,Feeding formula milk to a child under 2 years,Feeding baby foods or solids to a child under 2 years	35-39	£50,000 to £74,999	3	Above 8	England				South West	Yes	On 3-4 days per week	On 3-4 days per week	Every day in the last month	On 5-6 days per week	On 3-4 days per week	Less than once per month	On 3-4 days per week	On 5-6 days per week	Less than once per month	Every day in the last month	Every day in the last month	On 1-2 days per week	Every day in the last month	Every day in the last month	Less than once per month	2		Increased	3	5
2023-05-05 15:55:49	2023-05-05 16:11:06	IP Address	154.195.33.166	100	916	True	2023-05-05 16:11:07	R_308E5WY6sBEP2hb					34.0544	-118.244	anonymous	EN		I confirm that I have read and understood the “The Role of Fish and Seafood in the First 1000 Days of Life” Study Information Sheet,I agree that data gathered in this study will be stored anonymously and securely,I understand that my participation is voluntary and that I am free to withdraw at any time,I agree to take part in this study	Pregnant,Breastfeeding a child under 2 years,Feeding formula milk to a child under 2 years,Feeding baby foods or solids to a child under 2 years	Below 20	£25,000 to £49,999	3	Above 8	Wales		North Wales			Yes	Every day in the last month	Less than once a month	On 5-6 days per week	On 3-4 days per week	On 5-6 days per week	Every day in the last month	Never	On 1-3 days per month	On 3-4 days per week	On 3-4 days per week	Every day in the last month	On 1-3 days per month	On 1-3 days per month	Never	On 1-3 days per month	1	Decreased	Stayed the same
2023-05-05 15:55:37	2023-05-05 16:11:11	IP Address	24.161.19.202	100	934	True	2023-05-05 16:11:12	R_um4CooOaLjC4lLH					41.7017	-73.9078	anonymous	EN		I confirm that I have read and understood the “The Role of Fish and Seafood in the First 1000 Days of Life” Study Information Sheet,I agree that data gathered in this study will be stored anonymously and securely,I understand that my participation is voluntary and that I am free to withdraw at any time,I agree to take part in this study	Pregnant,Breastfeeding a child under 2 years	Below 20	£1 to £9,999	3	1	Scotland			South West		Yes	Never	Every day in the last month	On 3-4 days per week	On 3-4 days per week	On 5-6 days per week	On 3-4 days per week	Every day in the last month	On 3-4 days per week	Every day in the last month	On 5-6 days per week	On 1-2 days per week	On 1-2 days per week	On 5-6 days per week	On 1-2 days per week	On 5-6 days per week	1	Decreased	Increased	3	5
2023-05-05 15:55:31	2023-05-05 16:11:18	IP Address	68.198.21.47	100	947	True	2023-05-05 16:11:18	R_ZfclcyG9BeiEeid					40.598	-73.9467	anonymous	EN		I confirm that I have read and understood the “The Role of Fish and Seafood in the First 1000 Days of Life” Study Information Sheet,I agree that data gathered in this study will be stored anonymously and securely,I understand that my participation is voluntary and that I am free to withdraw at any time,I agree to take part in this study	Pregnant,Feeding formula milk to a child under 2 years	25-29	£1 to £9,999	2	2	England				Yorkshire and Humber	Yes	Never	On 1-2 days per week	On 1-3 days per month	Less than once per month	On 3-4 days per week	On 1-2 days per week	On 5-6 days per week	On 2-4 days per week	Never	On 1-2 days per week	On 1-3 days per month	Never	Less than once per month	On 5-6 days per week	On 1-2 days per week	6	Increased		1	5
2023-05-05 15:56:01	2023-05-05 16:11:35	IP Address	172.58.230.200	100	933	True	2023-05-05 16:11:36	R_DUxSsolHAwiAa3v					40.6627	-73.9138	anonymous	EN		I confirm that I have read and understood the “The Role of Fish and Seafood in the First 1000 Days of Life” Study Information Sheet,I agree that data gathered in this study will be stored anonymously and securely,I understand that my participation is voluntary and that I am free to withdraw at any time,I agree to take part in this study	Breastfeeding a child under 2 years,Feeding formula milk to a child under 2 years,Feeding baby foods or solids to a child under 2 years	25-29	£0	Above 4	0	Scotland			North East		Yes	On 3-4 days per week	Less than once a month	On 1-2 days per week	Never	On 1-2 days per week	On 1-2 days per week	Less than once a month	On 1-3 days per month	Every day in the last month	On 3-4 days per week	On 1-3 days per month	On 3-4 days per week	Never	On 3-4 days per week	On 1-3 days per month	1		Stayed the same
2023-05-05 16:09:23	2023-05-05 16:11:39	IP Address	98.116.229.172	100	135	True	2023-05-05 16:11:40	R_9HVMYQ4fUYhWujL					40.789	-73.7262	anonymous	EN		I confirm that I have read and understood the “The Role of Fish and Seafood in the First 1000 Days of Life” Study Information Sheet,I agree that data gathered in this study will be stored anonymously and securely,I understand that my participation is voluntary and that I am free to withdraw at any time,I agree to take part in this study	Breastfeeding a child under 2 years,Feeding baby foods or solids to a child under 2 years	20-24	£50,000 to £74,999	4	8	Northern Ireland	Derry/ Londonderry				No
2023-05-05 16:09:23	2023-05-05 16:11:46	IP Address	24.191.14.96	100	143	True	2023-05-05 16:11:47	R_11cDd3lwgZY3kgF					40.6713	-73.8943	anonymous	EN		I confirm that I have read and understood the “The Role of Fish and Seafood in the First 1000 Days of Life” Study Information Sheet,I agree that data gathered in this study will be stored anonymously and securely,I understand that my participation is voluntary and that I am free to withdraw at any time,I agree to take part in this study	Pregnant,Feeding baby foods or solids to a child under 2 years	Below 20	£75,000 to £99,999	1	3	Northern Ireland	Antrim				No
2023-05-05 16:09:47	2023-05-05 16:11:50	IP Address	68.196.64.97	100	123	True	2023-05-05 16:11:51	R_2VaNtVnzfEKwUvx					40.6768	-73.6628	anonymous	EN		I confirm that I have read and understood the “The Role of Fish and Seafood in the First 1000 Days of Life” Study Information Sheet,I agree that data gathered in this study will be stored anonymously and securely,I understand that my participation is voluntary and that I am free to withdraw at any time,I agree to take part in this study	Pregnant,Breastfeeding a child under 2 years,Feeding formula milk to a child under 2 years,Feeding baby foods or solids to a child under 2 years	35-39	£100,000 or more	1	8	Northern Ireland	Tyrone				No
2023-05-05 15:55:47	2023-05-05 16:12:00	IP Address	156.235.53.177	100	972	True	2023-05-05 16:12:02	R_2gf2ew8L7BpVpfj					37.751	-97.822	anonymous	EN		I confirm that I have read and understood the “The Role of Fish and Seafood in the First 1000 Days of Life” Study Information Sheet,I agree that data gathered in this study will be stored anonymously and securely,I understand that my participation is voluntary and that I am free to withdraw at any time,I agree to take part in this study	Pregnant,Breastfeeding a child under 2 years	30-34	£100,000 or more	4	5	Wales		North Wales			Yes	On 1-2 days per week	Every day in the last month	Never	On 5-6 days per week	On 3-4 days per week	Less than once per month	Every day in the last month	Every day in the last month	Less than once per month	On 3-4 days per week	On 1-3 days per month	Less than once per month	Every day in the last month	On 5-6 days per week	On 5-6 days per week	7	Stayed the same	Increased	4	2
2023-05-05 15:55:52	2023-05-05 16:12:22	IP Address	75.197.187.86	100	990	True	2023-05-05 16:12:23	R_1QxVHeaoVX3T74C					40.6739	-73.9358	anonymous	EN		I confirm that I have read and understood the “The Role of Fish and Seafood in the First 1000 Days of Life” Study Information Sheet,I agree that data gathered in this study will be stored anonymously and securely,I understand that my participation is voluntary and that I am free to withdraw at any time,I agree to take part in this study	Pregnant,Feeding baby foods or solids to a child under 2 years	Below 20	£50,000 to £74,999	Above 4	Above 8	Scotland			South West		Yes	Less than once per month	Less than once a month	On 3-4 days per week	On 3-4 days per week	Never	On 3-4 days per week	On 3-4 days per week	Less than once per month	On 1-3 days per month	On 1-2 days per week	On 3-4 days per week	Less than once per month	On 3-4 days per week	On 3-4 days per week	Less than once per month	4	Stayed the same
2023-05-05 15:55:32	2023-05-05 16:12:26	IP Address	71.183.152.248	100	1013	True	2023-05-05 16:12:27	R_2ve3ai176TKstOs					41.1393	-73.7012	anonymous	EN		I confirm that I have read and understood the “The Role of Fish and Seafood in the First 1000 Days of Life” Study Information Sheet,I agree that data gathered in this study will be stored anonymously and securely,I understand that my participation is voluntary and that I am free to withdraw at any time,I agree to take part in this study	Pregnant,Feeding formula milk to a child under 2 years	Below 20	£50,000 to £74,999	2	7	Northern Ireland	Derry/ Londonderry				Yes	Every day in the last month	On 1-3 days per month	Never	On 1-2 days per week	Never	Never	On 5-6 days per week	Never	On 1-3 days per month	Every day in the last month	On 3-4 days per week	On 1-3 days per month	Every day in the last month	On 5-6 days per week	On 1-3 days per month	7	Decreased
2023-05-05 16:10:04	2023-05-05 16:13:02	IP Address	47.17.52.131	100	178	True	2023-05-05 16:13:03	R_1gbWfG6jtVZeh5o					40.7621	-73.3313	anonymous	EN
2023-05-05 15:55:21	2023-05-05 16:13:40	IP Address	108.6.238.85	100	1099	True	2023-05-05 16:13:41	R_QhxpaUA92B8cinD					40.8518	-73.8705	anonymous	EN		I confirm that I have read and understood the “The Role of Fish and Seafood in the First 1000 Days of Life” Study Information Sheet,I agree that data gathered in this study will be stored anonymously and securely,I understand that my participation is voluntary and that I am free to withdraw at any time,I agree to take part in this study	Pregnant,Feeding formula milk to a child under 2 years	40-44	£50,000 to £74,999	4	Above 8	England				East Midlands	Yes	On 1-3 days per month	On 5-6 days per week	On 3-4 days per week	On 5-6 days per week	On 1-3 days per month	On 3-4 days per week	Less than once a month	On 2-4 days per week	On 3-4 days per week	On 1-3 days per month	Never	Never	Every day in the last month	Every day in the last month	Less than once per month	3	Stayed the same
2023-05-05 15:55:23	2023-05-05 16:13:47	IP Address	204.210.146.74	100	1103	True	2023-05-05 16:13:47	R_3qKiusH7h1eq8P5					41.6919	-73.8642	anonymous	EN		I confirm that I have read and understood the “The Role of Fish and Seafood in the First 1000 Days of Life” Study Information Sheet,I agree that data gathered in this study will be stored anonymously and securely,I understand that my participation is voluntary and that I am free to withdraw at any time,I agree to take part in this study	Feeding formula milk to a child under 2 years,Feeding baby foods or solids to a child under 2 years	40-44	£25,000 to £49,999	3	5	Wales		Mid Wales			Yes	Every day in the last month	Never	On 1-2 days per week	Every day in the last month	Never	On 3-4 days per week	On 3-4 days per week	On 3-4 days per week	Every day in the last month	On 3-4 days per week	On 1-2 days per week	On 1-3 days per month	On 3-4 days per week	On 1-3 days per month	On 1-3 days per month	7
2023-05-05 15:55:44	2023-05-05 16:13:53	IP Address	47.230.94.118	100	1088	True	2023-05-05 16:13:54	R_1Q9iZ98F4fSNgLd					40.6758	-73.8163	anonymous	EN		I confirm that I have read and understood the “The Role of Fish and Seafood in the First 1000 Days of Life” Study Information Sheet,I agree that data gathered in this study will be stored anonymously and securely,I understand that my participation is voluntary and that I am free to withdraw at any time,I agree to take part in this study	Pregnant,Feeding formula milk to a child under 2 years	20-24	£75,000 to £99,999	3	0	England				West Midlands	Yes	On 3-4 days per week	On 5-6 days per week	Never	On 3-4 days per week	Never	On 3-4 days per week	On 3-4 days per week	On 2-4 days per week	On 1-3 days per month	On 1-3 days per month	Less than once per month	On 3-4 days per week	On 1-3 days per month	Every day in the last month	Every day in the last month	5	Stayed the same
2023-05-05 15:55:11	2023-05-05 16:16:02	IP Address	47.230.93.97	100	1250	True	2023-05-05 16:16:03	R_2Tw4JWdSaspRLSs					40.6001	-73.7497	anonymous	EN		I confirm that I have read and understood the “The Role of Fish and Seafood in the First 1000 Days of Life” Study Information Sheet,I agree that data gathered in this study will be stored anonymously and securely,I understand that my participation is voluntary and that I am free to withdraw at any time,I agree to take part in this study	Pregnant,Breastfeeding a child under 2 years,Feeding formula milk to a child under 2 years,Feeding baby foods or solids to a child under 2 years	20-24	£50,000 to £74,999	2	Above 8	Northern Ireland	Derry/ Londonderry				Yes	On 1-3 days per month	On 3-4 days per week	Never	Every day in the last month	On 1-3 days per month	Every day in the last month	On 1-2 days per week	Never	On 1-3 days per month	On 5-6 days per week	Every day in the last month	On 1-3 days per month	On 3-4 days per week	Never	On 5-6 days per week	10	Stayed the same	Decreased
2023-05-05 16:22:17	2023-05-05 16:24:35	IP Address	68.199.47.254	100	137	True	2023-05-05 16:24:35	R_sWZXDnH0Kb4EkRX					40.6739	-73.9358	anonymous	EN
2023-05-05 16:22:01	2023-05-05 16:25:16	IP Address	67.80.76.31	100	194	True	2023-05-05 16:25:16	R_1GuVKs4mCgfizqZ					40.9427	-72.999	anonymous	EN		I confirm that I have read and understood the “The Role of Fish and Seafood in the First 1000 Days of Life” Study Information Sheet,I agree that data gathered in this study will be stored anonymously and securely,I understand that my participation is voluntary and that I am free to withdraw at any time,I agree to take part in this study	Feeding formula milk to a child under 2 years,Feeding baby foods or solids to a child under 2 years	Above 45	£1 to £9,999	4	6	Scotland			South East		No
2023-05-05 16:21:54	2023-05-05 16:25:33	IP Address	98.10.113.218	100	218	True	2023-05-05 16:25:34	R_3q9WcPv86PBzaJQ					43.0908	-77.4348	anonymous	EN		I confirm that I have read and understood the “The Role of Fish and Seafood in the First 1000 Days of Life” Study Information Sheet,I agree that data gathered in this study will be stored anonymously and securely,I understand that my participation is voluntary and that I am free to withdraw at any time,I agree to take part in this study	Breastfeeding a child under 2 years,Feeding formula milk to a child under 2 years	20-24	£1 to £9,999	2	2	Wales		North Wales			No
2023-05-05 16:22:15	2023-05-05 16:25:35	IP Address	154.195.32.53	100	199	True	2023-05-05 16:25:36	R_Cadw4MmyCqIJhQd					34.0544	-118.244	anonymous	EN		I confirm that I have read and understood the “The Role of Fish and Seafood in the First 1000 Days of Life” Study Information Sheet,I agree that data gathered in this study will be stored anonymously and securely,I understand that my participation is voluntary and that I am free to withdraw at any time,I agree to take part in this study	Breastfeeding a child under 2 years,Feeding formula milk to a child under 2 years,Feeding baby foods or solids to a child under 2 years	Above 45	£100,000 or more	3	5	Northern Ireland	Armagh				No
2023-05-05 16:21:51	2023-05-05 16:25:37	IP Address	69.206.6.22	100	226	True	2023-05-05 16:25:38	R_6YcYsTbIwfDnO3D					41.534	-74.0492	anonymous	EN		I confirm that I have read and understood the “The Role of Fish and Seafood in the First 1000 Days of Life” Study Information Sheet,I agree that data gathered in this study will be stored anonymously and securely,I understand that my participation is voluntary and that I am free to withdraw at any time,I agree to take part in this study	Pregnant,Breastfeeding a child under 2 years,Feeding formula milk to a child under 2 years,Feeding baby foods or solids to a child under 2 years	Above 45	£75,000 to £99,999	4	8	Wales		North Wales			No
2023-05-05 16:21:46	2023-05-05 16:25:51	IP Address	98.0.209.2	100	244	True	2023-05-05 16:25:52	R_3G32AQKIMrx1zxC					40.6537	-73.999	anonymous	EN		I confirm that I have read and understood the “The Role of Fish and Seafood in the First 1000 Days of Life” Study Information Sheet,I agree that data gathered in this study will be stored anonymously and securely,I understand that my participation is voluntary and that I am free to withdraw at any time,I agree to take part in this study	Pregnant,Breastfeeding a child under 2 years,Feeding formula milk to a child under 2 years,Feeding baby foods or solids to a child under 2 years	40-44	£1 to £9,999	4	4	Scotland			South West		No
2023-05-05 16:22:12	2023-05-05 16:31:09	IP Address	69.117.194.85	100	536	True	2023-05-05 16:31:10	R_1kFuC1IRS3Pd3PL					41.5977	-73.8895	anonymous	EN		I confirm that I have read and understood the “The Role of Fish and Seafood in the First 1000 Days of Life” Study Information Sheet,I agree that data gathered in this study will be stored anonymously and securely,I understand that my participation is voluntary and that I am free to withdraw at any time,I agree to take part in this study	Pregnant,Breastfeeding a child under 2 years	Below 20	£50,000 to £74,999	4	5	Scotland			North East		Yes	Every day in the last month	On 5-6 days per week	On 5-6 days per week	On 1-3 days per month	On 1-2 days per week	Never	Every day in the last month	On 1-2 days per week	Every day in the last month	On 3-4 days per week	On 1-2 days per week	Less than once per month	Every day in the last month	Less than once per month	On 1-2 days per week	8	Stayed the same	Stayed the same
2023-05-05 16:22:19	2023-05-05 16:31:10	IP Address	108.46.199.210	100	530	True	2023-05-05 16:31:11	R_2PyVCFEJUcf0uR2					40.8246	-73.815	anonymous	EN		I confirm that I have read and understood the “The Role of Fish and Seafood in the First 1000 Days of Life” Study Information Sheet,I agree that data gathered in this study will be stored anonymously and securely,I understand that my participation is voluntary and that I am free to withdraw at any time,I agree to take part in this study	Pregnant,Breastfeeding a child under 2 years,Feeding formula milk to a child under 2 years	20-24	£10,000 to £24,999	3	6	Scotland			North West		Yes	On 3-4 days per week	On 1-2 days per week	Never	On 1-3 days per month	Never	Every day in the last month	On 1-3 days per month	On 5-6 days per week	On 1-3 days per month	On 3-4 days per week	Every day in the last month	Every day in the last month	On 1-2 days per week	Less than once per month	On 5-6 days per week	7	Stayed the same	Stayed the same
2023-05-05 16:22:05	2023-05-05 16:31:14	IP Address	72.228.174.21	100	548	True	2023-05-05 16:31:14	R_3HM15DLw6zdJJdn					42.8923	-78.8222	anonymous	EN		I confirm that I have read and understood the “The Role of Fish and Seafood in the First 1000 Days of Life” Study Information Sheet,I agree that data gathered in this study will be stored anonymously and securely,I understand that my participation is voluntary and that I am free to withdraw at any time,I agree to take part in this study	Pregnant,Feeding formula milk to a child under 2 years	35-39	£25,000 to £49,999	Above 4	1	England				Yorkshire and Humber	Yes	Every day in the last month	On 1-2 days per week	Every day in the last month	Less than once per month	On 1-3 days per month	On 3-4 days per week	Every day in the last month	Every day in the last month	Every day in the last month	Never	Less than once per month	On 1-2 days per week	On 3-4 days per week	On 5-6 days per week	On 3-4 days per week	4	Stayed the same
2023-05-05 16:22:03	2023-05-05 16:31:18	IP Address	72.69.125.96	100	555	True	2023-05-05 16:31:19	R_1mCWd5TQtxLEymf					40.6327	-73.6333	anonymous	EN		I confirm that I have read and understood the “The Role of Fish and Seafood in the First 1000 Days of Life” Study Information Sheet,I agree that data gathered in this study will be stored anonymously and securely,I understand that my participation is voluntary and that I am free to withdraw at any time,I agree to take part in this study	Breastfeeding a child under 2 years,Feeding formula milk to a child under 2 years	40-44	£25,000 to £49,999	2	Above 8	Northern Ireland	Derry/ Londonderry				Yes	On 5-6 days per week	Never	On 3-4 days per week	On 1-3 days per month	On 1-3 days per month	Every day in the last month	Less than once a month	Less than once per month	On 1-3 days per month	On 1-3 days per month	Less than once per month	On 1-2 days per week	On 1-3 days per month	Every day in the last month	On 3-4 days per week	2		Stayed the same
2023-05-05 16:22:20	2023-05-05 16:31:31	IP Address	154.85.104.90	100	551	True	2023-05-05 16:31:32	R_b7PjCHESrCtcrf3					37.751	-97.822	anonymous	EN		I confirm that I have read and understood the “The Role of Fish and Seafood in the First 1000 Days of Life” Study Information Sheet,I agree that data gathered in this study will be stored anonymously and securely,I understand that my participation is voluntary and that I am free to withdraw at any time,I agree to take part in this study	Pregnant,Breastfeeding a child under 2 years,Feeding baby foods or solids to a child under 2 years	20-24	£50,000 to £74,999	2	Above 8	Scotland			South West		Yes	Every day in the last month	On 1-3 days per month	Never	On 1-3 days per month	On 5-6 days per week	On 5-6 days per week	On 1-2 days per week	On 5-6 days per week	Never	On 5-6 days per week	On 1-3 days per month	Every day in the last month	On 1-3 days per month	On 3-4 days per week	Never	6	Increased	Stayed the same	3	4
2023-05-05 16:22:07	2023-05-05 16:32:25	IP Address	108.30.116.12	100	617	True	2023-05-05 16:32:26	R_28B8APdm8YQg9YG					40.7033	-73.8038	anonymous	EN		I confirm that I have read and understood the “The Role of Fish and Seafood in the First 1000 Days of Life” Study Information Sheet,I agree that data gathered in this study will be stored anonymously and securely,I understand that my participation is voluntary and that I am free to withdraw at any time,I agree to take part in this study	Pregnant,Breastfeeding a child under 2 years	20-24	£1 to £9,999	4	Above 8	Scotland			North East		Yes	Every day in the last month	On 3-4 days per week	On 1-2 days per week	On 3-4 days per week	On 3-4 days per week	Never	On 3-4 days per week	Never	Never	On 1-3 days per month	On 3-4 days per week	Every day in the last month	Less than once per month	On 3-4 days per week	Less than once per month	3	Decreased	Stayed the same
2023-05-05 16:22:15	2023-05-05 16:32:30	IP Address	47.17.81.254	100	614	True	2023-05-05 16:32:30	R_2ATOGz8F5o4yEwp					40.6673	-73.4593	anonymous	EN		I confirm that I have read and understood the “The Role of Fish and Seafood in the First 1000 Days of Life” Study Information Sheet,I agree that data gathered in this study will be stored anonymously and securely,I understand that my participation is voluntary and that I am free to withdraw at any time,I agree to take part in this study	Pregnant,Feeding baby foods or solids to a child under 2 years	25-29	£100,000 or more	3	1	Scotland			North East		Yes	Less than once per month	Never	On 1-3 days per month	On 3-4 days per week	On 5-6 days per week	Every day in the last month	On 5-6 days per week	On 3-4 days per week	Never	Every day in the last month	Never	Less than once per month	On 1-2 days per week	On 1-2 days per week	Never	3	Stayed the same
2023-05-05 16:22:03	2023-05-05 16:32:38	IP Address	207.237.3.241	100	635	True	2023-05-05 16:32:39	R_2txKbwYchFj3yf7					40.7465	-73.909	anonymous	EN		I confirm that I have read and understood the “The Role of Fish and Seafood in the First 1000 Days of Life” Study Information Sheet,I agree that data gathered in this study will be stored anonymously and securely,I understand that my participation is voluntary and that I am free to withdraw at any time,I agree to take part in this study	Breastfeeding a child under 2 years,Feeding baby foods or solids to a child under 2 years	40-44	£1 to £9,999	1	5	England				South West	Yes	Less than once per month	On 1-2 days per week	On 3-4 days per week	On 3-4 days per week	On 3-4 days per week	On 5-6 days per week	On 1-3 days per month	On 1-3 days per month	On 3-4 days per week	Every day in the last month	On 5-6 days per week	Less than once per month	On 5-6 days per week	Never	Never	2		Decreased
2023-05-05 16:21:56	2023-05-05 16:32:50	IP Address	154.195.48.51	100	653	True	2023-05-05 16:32:51	R_240omLAmRg7cx4F					34.0544	-118.244	anonymous	EN		I confirm that I have read and understood the “The Role of Fish and Seafood in the First 1000 Days of Life” Study Information Sheet,I agree that data gathered in this study will be stored anonymously and securely,I understand that my participation is voluntary and that I am free to withdraw at any time,I agree to take part in this study	Pregnant,Breastfeeding a child under 2 years,Feeding formula milk to a child under 2 years,Feeding baby foods or solids to a child under 2 years	Below 20	£0	1	7	Scotland			South West		Yes	On 3-4 days per week	On 1-2 days per week	On 1-2 days per week	On 5-6 days per week	On 1-3 days per month	On 3-4 days per week	On 3-4 days per week	On 3-4 days per week	On 5-6 days per week	Less than once per month	On 5-6 days per week	On 1-2 days per week	Less than once per month	Less than once per month	On 5-6 days per week	9	Increased	Increased	1	4
2023-05-05 16:21:49	2023-05-05 16:33:29	IP Address	72.226.6.27	100	699	True	2023-05-05 16:33:29	R_1nUfi6Zub2a8Woj					40.7609	-73.9115	anonymous	EN		I confirm that I have read and understood the “The Role of Fish and Seafood in the First 1000 Days of Life” Study Information Sheet,I agree that data gathered in this study will be stored anonymously and securely,I understand that my participation is voluntary and that I am free to withdraw at any time,I agree to take part in this study	Pregnant,Feeding formula milk to a child under 2 years,Feeding baby foods or solids to a child under 2 years	35-39	£0	2	8	Northern Ireland	Antrim				Yes	Less than once per month	Less than once a month	On 5-6 days per week	On 1-3 days per month	Never	On 1-3 days per month	On 1-3 days per month	On 2-4 days per week	On 5-6 days per week	On 5-6 days per week	Never	On 1-2 days per week	On 1-3 days per month	On 1-3 days per month	On 1-3 days per month	7	Decreased
2023-05-05 16:21:49	2023-05-05 16:33:38	IP Address	216.151.180.136	100	709	True	2023-05-05 16:33:39	R_1NqXvrWesWEb5DR					40.7157	-74	anonymous	EN		I confirm that I have read and understood the “The Role of Fish and Seafood in the First 1000 Days of Life” Study Information Sheet,I agree that data gathered in this study will be stored anonymously and securely,I understand that my participation is voluntary and that I am free to withdraw at any time,I agree to take part in this study	Pregnant,Breastfeeding a child under 2 years,Feeding baby foods or solids to a child under 2 years	25-29	£10,000 to £24,999	1	Above 8	Wales		West Wales			Yes	On 1-2 days per week	On 1-2 days per week	On 3-4 days per week	Every day in the last month	Never	On 1-3 days per month	On 1-3 days per month	Every day in the last month	On 5-6 days per week	On 5-6 days per week	On 5-6 days per week	Every day in the last month	On 5-6 days per week	Every day in the last month	Never	5	Increased	Stayed the same	3	4
2023-05-05 16:21:39	2023-05-05 16:33:43	IP Address	66.108.115.135	100	724	True	2023-05-05 16:33:44	R_2viW2yMxM5EnxsG					40.6744	-73.8016	anonymous	EN		I confirm that I have read and understood the “The Role of Fish and Seafood in the First 1000 Days of Life” Study Information Sheet,I agree that data gathered in this study will be stored anonymously and securely,I understand that my participation is voluntary and that I am free to withdraw at any time,I agree to take part in this study	Pregnant,Feeding formula milk to a child under 2 years,Feeding baby foods or solids to a child under 2 years	40-44	£75,000 to £99,999	4	4	England				East Midlands	Yes	Never	Every day in the last month	Less than once per month	Every day in the last month	Less than once per month	On 1-2 days per week	On 1-2 days per week	On 1-3 days per month	On 1-3 days per month	On 5-6 days per week	On 3-4 days per week	Every day in the last month	Less than once per month	On 1-3 days per month	On 1-3 days per month	2	Stayed the same
2023-05-05 19:21:50	2023-05-05 19:22:17	IP Address	38.107.214.60	100	27	True	2023-05-05 19:22:18	R_2ykg19174NhEaXh					32.8137	-96.8704	anonymous	EN		I agree to take part in this study
2023-05-05 19:37:26	2023-05-05 19:43:37	IP Address	67.84.107.249	100	370	True	2023-05-05 19:43:38	R_37PDUhKBe2vsMRr					40.7033	-73.6718	anonymous	EN		I confirm that I have read and understood the “The Role of Fish and Seafood in the First 1000 Days of Life” Study Information Sheet,I agree that data gathered in this study will be stored anonymously and securely,I understand that my participation is voluntary and that I am free to withdraw at any time,I agree to take part in this study	Feeding formula milk to a child under 2 years	20-24	£50,000 to £74,999	Above 4	2	Northern Ireland	Tyrone				No
2023-05-05 19:46:30	2023-05-05 20:10:55	IP Address	172.79.133.139	100	1465	True	2023-05-05 20:10:56	R_RzEwPkzxZjaHBOF					42.2449	-76.4883	anonymous	EN		I confirm that I have read and understood the “The Role of Fish and Seafood in the First 1000 Days of Life” Study Information Sheet,I agree that data gathered in this study will be stored anonymously and securely,I understand that my participation is voluntary and that I am free to withdraw at any time,I agree to take part in this study	Breastfeeding a child under 2 years	40-44	£10,000 to £24,999	Above 4	1	England				East of England	Yes	On 1-3 days per month	On 1-2 days per week	On 1-3 days per month	On 1-3 days per month	On 3-4 days per week	On 1-2 days per week	On 1-3 days per month	On 3-4 days per week	On 5-6 days per week	On 1-2 days per week	On 1-2 days per week	On 1-2 days per week	On 1-2 days per week	On 5-6 days per week	On 1-2 days per week	5		Increased	1	3
2023-05-05 20:14:13	2023-05-05 20:23:24	IP Address	24.146.230.243	100	551	True	2023-05-05 20:23:25	R_2aFxbwjnFXlbPGO					40.8731	-73.8726	anonymous	EN		I confirm that I have read and understood the “The Role of Fish and Seafood in the First 1000 Days of Life” Study Information Sheet,I agree that data gathered in this study will be stored anonymously and securely,I understand that my participation is voluntary and that I am free to withdraw at any time,I agree to take part in this study	Feeding baby foods or solids to a child under 2 years	35-39	£25,000 to £49,999	4	1	Scotland			South West			On 5-6 days per week	On 3-4 days per week	On 1-3 days per month	On 3-4 days per week	On 5-6 days per week	On 5-6 days per week	On 1-3 days per month	On 1-2 days per week	On 1-2 days per week	On 1-3 days per month	On 1-3 days per month	On 1-2 days per week	On 1-3 days per month	On 5-6 days per week	On 1-2 days per week	5
2023-05-05 20:14:10	2023-05-05 20:23:25	IP Address	24.146.230.243	100	555	True	2023-05-05 20:23:26	R_2Y98f3Sl88ns92A					40.8731	-73.8726	anonymous	EN		I confirm that I have read and understood the “The Role of Fish and Seafood in the First 1000 Days of Life” Study Information Sheet,I agree that data gathered in this study will be stored anonymously and securely,I understand that my participation is voluntary and that I am free to withdraw at any time,I agree to take part in this study	Feeding formula milk to a child under 2 years	40-44	£1 to £9,999	Above 4	2	Wales		South Wales				On 1-2 days per week	On 1-2 days per week	On 1-2 days per week	On 3-4 days per week	On 5-6 days per week	On 3-4 days per week	On 1-2 days per week	On 1-2 days per week	On 5-6 days per week	On 1-2 days per week	On 1-3 days per month	On 3-4 days per week	On 1-2 days per week	On 3-4 days per week	On 1-3 days per month	3
2023-05-05 20:14:09	2023-05-05 20:23:27	IP Address	24.146.230.243	100	558	True	2023-05-05 20:23:28	R_1n6kgiPTa491UEz					40.8731	-73.8726	anonymous	EN		I confirm that I have read and understood the “The Role of Fish and Seafood in the First 1000 Days of Life” Study Information Sheet,I agree that data gathered in this study will be stored anonymously and securely,I understand that my participation is voluntary and that I am free to withdraw at any time,I agree to take part in this study	Breastfeeding a child under 2 years	20-24	£25,000 to £49,999	4	1	England				East of England		On 5-6 days per week	On 3-4 days per week	On 1-3 days per month	On 3-4 days per week	On 1-2 days per week	On 5-6 days per week	On 1-2 days per week	On 3-4 days per week	On 5-6 days per week	On 1-3 days per month	On 1-2 days per week	On 3-4 days per week	On 1-3 days per month	On 5-6 days per week	On 3-4 days per week	3		Increased	5	2
2023-05-05 20:14:07	2023-05-05 20:23:29	IP Address	24.146.230.243	100	561	True	2023-05-05 20:23:30	R_3Pjl8AX7LPDMrW0					40.8731	-73.8726	anonymous	EN		I confirm that I have read and understood the “The Role of Fish and Seafood in the First 1000 Days of Life” Study Information Sheet,I agree that data gathered in this study will be stored anonymously and securely,I understand that my participation is voluntary and that I am free to withdraw at any time,I agree to take part in this study	Feeding formula milk to a child under 2 years	Above 45	£50,000 to £74,999	4	1	Wales		Mid Wales				On 1-2 days per week	On 1-2 days per week	On 5-6 days per week	On 1-3 days per month	On 3-4 days per week	On 1-3 days per month	On 5-6 days per week	On 1-2 days per week	On 5-6 days per week	On 1-2 days per week	On 5-6 days per week	On 1-3 days per month	On 1-2 days per week	On 1-2 days per week	On 1-3 days per month	4
2023-05-05 20:13:57	2023-05-05 20:23:31	IP Address	24.146.230.243	100	573	True	2023-05-05 20:23:32	R_Q3vQnLgtNiSEpix					40.8731	-73.8726	anonymous	EN		I confirm that I have read and understood the “The Role of Fish and Seafood in the First 1000 Days of Life” Study Information Sheet,I agree that data gathered in this study will be stored anonymously and securely,I understand that my participation is voluntary and that I am free to withdraw at any time,I agree to take part in this study	Feeding formula milk to a child under 2 years	25-29	£50,000 to £74,999	Above 4	1	England				North West		On 5-6 days per week	On 1-2 days per week	On 1-2 days per week	On 1-2 days per week	On 1-3 days per month	On 1-3 days per month	On 5-6 days per week	On 3-4 days per week	On 1-2 days per week	On 3-4 days per week	On 1-2 days per week	On 1-3 days per month	On 5-6 days per week	On 1-3 days per month	On 5-6 days per week	6
2023-05-05 20:13:59	2023-05-05 20:23:33	IP Address	24.146.230.243	100	573	True	2023-05-05 20:23:33	R_2dF6pqYfMqPvbZV					40.8731	-73.8726	anonymous	EN		I confirm that I have read and understood the “The Role of Fish and Seafood in the First 1000 Days of Life” Study Information Sheet,I agree that data gathered in this study will be stored anonymously and securely,I understand that my participation is voluntary and that I am free to withdraw at any time,I agree to take part in this study	Feeding formula milk to a child under 2 years	Above 45	£10,000 to £24,999	4	1	Northern Ireland	Armagh					On 1-2 days per week	On 5-6 days per week	On 1-3 days per month	On 1-2 days per week	On 1-3 days per month	On 1-3 days per month	On 5-6 days per week	On 5-6 days per week	On 3-4 days per week	On 3-4 days per week	On 1-2 days per week	On 3-4 days per week	On 5-6 days per week	On 1-2 days per week	On 1-2 days per week	7
2023-05-05 20:14:03	2023-05-05 20:23:34	IP Address	24.146.230.243	100	571	True	2023-05-05 20:23:35	R_Tt66FQvPcCHFhNT					40.8731	-73.8726	anonymous	EN		I confirm that I have read and understood the “The Role of Fish and Seafood in the First 1000 Days of Life” Study Information Sheet,I agree that data gathered in this study will be stored anonymously and securely,I understand that my participation is voluntary and that I am free to withdraw at any time,I agree to take part in this study	Feeding baby foods or solids to a child under 2 years	20-24	£75,000 to £99,999	4	2	Scotland			South East			On 3-4 days per week	On 5-6 days per week	On 5-6 days per week	On 5-6 days per week	On 5-6 days per week	On 1-2 days per week	On 1-3 days per month	On 1-2 days per week	On 1-2 days per week	On 1-2 days per week	On 5-6 days per week	On 5-6 days per week	On 1-3 days per month	On 3-4 days per week	On 1-3 days per month	3
2023-05-05 20:14:04	2023-05-05 20:23:36	IP Address	24.146.230.243	100	571	True	2023-05-05 20:23:37	R_29pttA4CD58XHXe					40.8731	-73.8726	anonymous	EN		I confirm that I have read and understood the “The Role of Fish and Seafood in the First 1000 Days of Life” Study Information Sheet,I agree that data gathered in this study will be stored anonymously and securely,I understand that my participation is voluntary and that I am free to withdraw at any time,I agree to take part in this study	Feeding baby foods or solids to a child under 2 years	30-34	£50,000 to £74,999	4	1	Northern Ireland	Antrim					On 5-6 days per week	On 1-3 days per month	On 5-6 days per week	On 1-2 days per week	On 5-6 days per week	On 1-2 days per week	On 1-2 days per week	On 1-3 days per month	On 1-2 days per week	On 1-2 days per week	On 5-6 days per week	On 3-4 days per week	On 5-6 days per week	On 1-3 days per month	On 1-3 days per month	8
2023-05-05 20:13:54	2023-05-05 20:23:38	IP Address	24.146.230.243	100	583	True	2023-05-05 20:23:38	R_1ILZe1OgFzLeIjO					40.8731	-73.8726	anonymous	EN		I confirm that I have read and understood the “The Role of Fish and Seafood in the First 1000 Days of Life” Study Information Sheet,I agree that data gathered in this study will be stored anonymously and securely,I understand that my participation is voluntary and that I am free to withdraw at any time,I agree to take part in this study	Feeding formula milk to a child under 2 years	30-34	£50,000 to £74,999	Above 4	1	England				Yorkshire and Humber		On 1-2 days per week	On 1-2 days per week	On 1-2 days per week	On 5-6 days per week	On 1-2 days per week	On 5-6 days per week	On 1-2 days per week	On 2-4 days per week	On 1-3 days per month	On 5-6 days per week	On 1-3 days per month	On 1-2 days per week	On 5-6 days per week	On 3-4 days per week	On 3-4 days per week	9
2023-05-05 20:13:50	2023-05-05 20:23:40	IP Address	24.146.230.243	100	590	True	2023-05-05 20:23:42	R_vvGiE5ruo6fVb3P					40.8731	-73.8726	anonymous	EN		I confirm that I have read and understood the “The Role of Fish and Seafood in the First 1000 Days of Life” Study Information Sheet,I agree that data gathered in this study will be stored anonymously and securely,I understand that my participation is voluntary and that I am free to withdraw at any time,I agree to take part in this study	Feeding formula milk to a child under 2 years	30-34	£50,000 to £74,999	Above 4	2	Scotland			North East			On 1-2 days per week	On 1-3 days per month	On 3-4 days per week	On 1-3 days per month	On 1-2 days per week	On 1-2 days per week	On 5-6 days per week	On 1-2 days per week	On 3-4 days per week	On 1-2 days per week	On 1-3 days per month	On 1-3 days per month	On 1-2 days per week	On 1-3 days per month	On 1-2 days per week	1
2023-05-05 20:13:48	2023-05-05 20:23:42	IP Address	24.146.230.243	100	594	True	2023-05-05 20:23:43	R_2qCtpWwH4rAVVuk					40.8731	-73.8726	anonymous	EN		I confirm that I have read and understood the “The Role of Fish and Seafood in the First 1000 Days of Life” Study Information Sheet,I agree that data gathered in this study will be stored anonymously and securely,I understand that my participation is voluntary and that I am free to withdraw at any time,I agree to take part in this study	Breastfeeding a child under 2 years	Below 20	£75,000 to £99,999	Above 4	1	Scotland			North East			On 3-4 days per week	On 1-2 days per week	On 1-2 days per week	On 1-3 days per month	On 5-6 days per week	On 3-4 days per week	On 3-4 days per week	On 1-2 days per week	On 1-2 days per week	On 1-3 days per month	On 1-3 days per month	On 5-6 days per week	On 1-3 days per month	On 3-4 days per week	On 1-3 days per month	2		Increased	5	1
2023-05-05 20:13:40	2023-05-05 20:23:44	IP Address	24.146.230.243	100	604	True	2023-05-05 20:23:45	R_1etKdZzBqnMgb3J					40.8731	-73.8726	anonymous	EN		I confirm that I have read and understood the “The Role of Fish and Seafood in the First 1000 Days of Life” Study Information Sheet,I agree that data gathered in this study will be stored anonymously and securely,I understand that my participation is voluntary and that I am free to withdraw at any time,I agree to take part in this study	Feeding formula milk to a child under 2 years	25-29	£10,000 to £24,999	4	2	Wales		North Wales				On 1-3 days per month	On 5-6 days per week	On 5-6 days per week	On 1-3 days per month	On 1-2 days per week	On 1-2 days per week	On 1-2 days per week	On 3-4 days per week	On 1-2 days per week	On 1-2 days per week	On 1-3 days per month	On 3-4 days per week	On 3-4 days per week	On 1-3 days per month	On 3-4 days per week	10
2023-05-05 20:13:41	2023-05-05 20:23:47	IP Address	24.146.230.243	100	606	True	2023-05-05 20:23:48	R_1MSqIeOiK43AGEh					40.8731	-73.8726	anonymous	EN		I confirm that I have read and understood the “The Role of Fish and Seafood in the First 1000 Days of Life” Study Information Sheet,I agree that data gathered in this study will be stored anonymously and securely,I understand that my participation is voluntary and that I am free to withdraw at any time,I agree to take part in this study	Feeding baby foods or solids to a child under 2 years	25-29	£75,000 to £99,999	4	2	Scotland			North West			On 1-2 days per week	On 1-3 days per month	On 3-4 days per week	On 1-3 days per month	On 1-2 days per week	On 5-6 days per week	On 1-2 days per week	On 1-3 days per month	On 1-2 days per week	On 5-6 days per week	On 1-2 days per week	On 1-3 days per month	On 5-6 days per week	On 5-6 days per week	On 3-4 days per week	4
2023-05-05 20:13:44	2023-05-05 20:23:49	IP Address	24.146.230.243	100	604	True	2023-05-05 20:23:50	R_29ieTdar4oNnmAK					40.8731	-73.8726	anonymous	EN		I confirm that I have read and understood the “The Role of Fish and Seafood in the First 1000 Days of Life” Study Information Sheet,I agree that data gathered in this study will be stored anonymously and securely,I understand that my participation is voluntary and that I am free to withdraw at any time,I agree to take part in this study	Feeding baby foods or solids to a child under 2 years	40-44	£75,000 to £99,999	Above 4	2	England				West Midlands		On 5-6 days per week	On 5-6 days per week	On 1-3 days per month	On 3-4 days per week	On 5-6 days per week	On 5-6 days per week	On 1-3 days per month	On 5-6 days per week	On 5-6 days per week	On 5-6 days per week	On 1-3 days per month	On 3-4 days per week	On 1-2 days per week	On 5-6 days per week	On 5-6 days per week	4
2023-05-05 20:13:32	2023-05-05 20:23:51	IP Address	24.146.230.243	100	618	True	2023-05-05 20:23:51	R_22sPboMz7JWTMWd					40.8731	-73.8726	anonymous	EN		I confirm that I have read and understood the “The Role of Fish and Seafood in the First 1000 Days of Life” Study Information Sheet,I agree that data gathered in this study will be stored anonymously and securely,I understand that my participation is voluntary and that I am free to withdraw at any time,I agree to take part in this study	Breastfeeding a child under 2 years	20-24	£10,000 to £24,999	4	2	Northern Ireland	Armagh					On 1-2 days per week	On 3-4 days per week	On 1-3 days per month	On 3-4 days per week	On 1-2 days per week	On 5-6 days per week	On 5-6 days per week	On 1-3 days per month	On 1-2 days per week	On 5-6 days per week	On 1-3 days per month	On 1-3 days per month	On 5-6 days per week	On 1-3 days per month	On 1-2 days per week	3		Increased	1	5
2023-05-05 20:13:28	2023-05-05 20:23:52	IP Address	24.146.230.243	100	624	True	2023-05-05 20:23:53	R_qyfnQhVxMInV6nL					40.8731	-73.8726	anonymous	EN		I confirm that I have read and understood the “The Role of Fish and Seafood in the First 1000 Days of Life” Study Information Sheet,I agree that data gathered in this study will be stored anonymously and securely,I understand that my participation is voluntary and that I am free to withdraw at any time,I agree to take part in this study	Feeding baby foods or solids to a child under 2 years	40-44	£50,000 to £74,999	4	1	Scotland			South East			On 5-6 days per week	On 1-3 days per month	On 3-4 days per week	On 3-4 days per week	On 5-6 days per week	On 1-3 days per month	On 1-2 days per week	On 5-6 days per week	On 1-3 days per month	On 1-2 days per week	On 5-6 days per week	On 1-3 days per month	On 5-6 days per week	On 5-6 days per week	On 1-3 days per month	4
2023-05-05 20:13:28	2023-05-05 20:23:53	IP Address	24.146.230.243	100	625	True	2023-05-05 20:23:54	R_1DOTe0mDt439hlx					40.8731	-73.8726	anonymous	EN		I confirm that I have read and understood the “The Role of Fish and Seafood in the First 1000 Days of Life” Study Information Sheet,I agree that data gathered in this study will be stored anonymously and securely,I understand that my participation is voluntary and that I am free to withdraw at any time,I agree to take part in this study	Pregnant	Above 45	£10,000 to £24,999	4	1	Northern Ireland	Fermanagh					On 3-4 days per week	On 3-4 days per week	On 5-6 days per week	On 3-4 days per week	On 1-2 days per week	On 1-2 days per week	On 1-3 days per month	On 5-6 days per week	On 3-4 days per week	On 1-3 days per month	On 3-4 days per week	On 5-6 days per week	On 1-3 days per month	On 1-3 days per month	On 1-3 days per month	10	Decreased
2023-05-05 20:13:53	2023-05-05 20:26:03	IP Address	72.230.69.219	100	730	True	2023-05-05 20:26:04	R_2c8AJtoXYkeYrKQ					43.0391	-76.1277	anonymous	EN		I confirm that I have read and understood the “The Role of Fish and Seafood in the First 1000 Days of Life” Study Information Sheet,I agree that data gathered in this study will be stored anonymously and securely,I understand that my participation is voluntary and that I am free to withdraw at any time,I agree to take part in this study	Breastfeeding a child under 2 years	25-29	£10,000 to £24,999	Above 4	1	England				West Midlands		On 3-4 days per week	On 1-3 days per month	On 5-6 days per week	On 1-2 days per week	On 1-2 days per week	On 3-4 days per week	On 1-3 days per month	On 5-6 days per week	On 5-6 days per week	On 3-4 days per week	On 1-3 days per month	On 5-6 days per week	On 3-4 days per week	On 5-6 days per week	On 1-3 days per month	3		Increased	5	4
2023-05-05 20:13:38	2023-05-05 20:26:05	IP Address	72.230.69.219	100	746	True	2023-05-05 20:26:05	R_3NWkn3YKfpftwQZ					43.0391	-76.1277	anonymous	EN		I confirm that I have read and understood the “The Role of Fish and Seafood in the First 1000 Days of Life” Study Information Sheet,I agree that data gathered in this study will be stored anonymously and securely,I understand that my participation is voluntary and that I am free to withdraw at any time,I agree to take part in this study	Pregnant	30-34	£25,000 to £49,999	4	2	Wales		Mid Wales				On 3-4 days per week	On 3-4 days per week	On 3-4 days per week	On 5-6 days per week	On 5-6 days per week	On 3-4 days per week	On 1-2 days per week	On 1-3 days per month	On 1-3 days per month	On 5-6 days per week	On 5-6 days per week	On 1-2 days per week	On 1-3 days per month	On 3-4 days per week	On 1-2 days per week	10	Increased		4	5
2023-05-05 20:13:34	2023-05-05 20:38:44	IP Address	98.116.55.139	100	1509	True	2023-05-05 20:38:44	R_1cXGslhUVCHLXsK					40.6994	-73.8883	anonymous	EN		I confirm that I have read and understood the “The Role of Fish and Seafood in the First 1000 Days of Life” Study Information Sheet,I agree that data gathered in this study will be stored anonymously and securely,I understand that my participation is voluntary and that I am free to withdraw at any time,I agree to take part in this study	Pregnant	Above 45	£1 to £9,999	Above 4	2	England				East Midlands		On 1-3 days per month	On 5-6 days per week	On 1-3 days per month	On 1-2 days per week	On 1-2 days per week	On 1-3 days per month	On 1-2 days per week	On 3-4 days per week	On 3-4 days per week	On 1-3 days per month	On 5-6 days per week	On 1-3 days per month	On 1-3 days per month	On 3-4 days per week	On 3-4 days per week	8	Decreased
2023-05-05 20:42:09	2023-05-05 20:43:20	IP Address	24.164.178.108	100	70	True	2023-05-05 20:43:20	R_1DYiLMjy0gSsi3F					41.6181	-74.3266	anonymous	EN		I agree that data gathered in this study will be stored anonymously and securely,I agree to take part in this study
2023-05-05 20:42:09	2023-05-05 20:43:21	IP Address	24.164.178.108	100	71	True	2023-05-05 20:43:21	R_1Hku9TeciOe3OFm					41.6181	-74.3266	anonymous	EN		I confirm that I have read and understood the “The Role of Fish and Seafood in the First 1000 Days of Life” Study Information Sheet,I agree that data gathered in this study will be stored anonymously and securely
2023-05-05 20:42:12	2023-05-05 20:43:21	Spam	24.164.178.108	100	69	True	2023-05-05 20:43:22	R_12EHbXyRfqDF4ta					41.6181	-74.3266	anonymous	EN		I agree that data gathered in this study will be stored anonymously and securely,I agree to take part in this study
2023-05-05 20:42:13	2023-05-05 20:43:23	IP Address	24.164.178.108	100	69	True	2023-05-05 20:43:23	R_2cuB7flOSaeme1f					41.6181	-74.3266	anonymous	EN		I confirm that I have read and understood the “The Role of Fish and Seafood in the First 1000 Days of Life” Study Information Sheet,I agree that data gathered in this study will be stored anonymously and securely,I agree to take part in this study
2023-05-05 20:42:19	2023-05-05 20:43:23	Spam	24.164.178.108	100	64	True	2023-05-05 20:43:24	R_XYgzvFaEFPcJU1H					41.6181	-74.3266	anonymous	EN		I confirm that I have read and understood the “The Role of Fish and Seafood in the First 1000 Days of Life” Study Information Sheet,I agree that data gathered in this study will be stored anonymously and securely,I agree to take part in this study
2023-05-05 20:42:31	2023-05-05 20:43:23	IP Address	24.164.178.108	100	52	True	2023-05-05 20:43:24	R_2S21KwIoY1DooCI					41.6181	-74.3266	anonymous	EN		I confirm that I have read and understood the “The Role of Fish and Seafood in the First 1000 Days of Life” Study Information Sheet,I understand that my participation is voluntary and that I am free to withdraw at any time
2023-05-05 20:42:28	2023-05-05 20:43:23	IP Address	24.164.178.108	100	55	True	2023-05-05 20:43:24	R_W2MrvNOHs9zDGHn					41.6181	-74.3266	anonymous	EN		I confirm that I have read and understood the “The Role of Fish and Seafood in the First 1000 Days of Life” Study Information Sheet,I agree that data gathered in this study will be stored anonymously and securely,I understand that my participation is voluntary and that I am free to withdraw at any time
2023-05-05 20:42:25	2023-05-05 20:43:24	Spam	24.164.178.108	100	58	True	2023-05-05 20:43:24	R_2Cvrqzb4nqTwTKm					41.6181	-74.3266	anonymous	EN		I confirm that I have read and understood the “The Role of Fish and Seafood in the First 1000 Days of Life” Study Information Sheet,I agree that data gathered in this study will be stored anonymously and securely,I understand that my participation is voluntary and that I am free to withdraw at any time
2023-05-05 20:42:21	2023-05-05 20:43:24	Spam	24.164.178.108	100	63	True	2023-05-05 20:43:24	R_XhQCJKOKp00fTwt					41.6181	-74.3266	anonymous	EN		I confirm that I have read and understood the “The Role of Fish and Seafood in the First 1000 Days of Life” Study Information Sheet,I understand that my participation is voluntary and that I am free to withdraw at any time
2023-05-05 20:42:16	2023-05-05 20:43:24	IP Address	24.164.178.108	100	67	True	2023-05-05 20:43:25	R_AgGHhSrxTlbfcit					41.6181	-74.3266	anonymous	EN		I agree that data gathered in this study will be stored anonymously and securely,I understand that my participation is voluntary and that I am free to withdraw at any time,I agree to take part in this study
2023-05-05 20:42:23	2023-05-05 20:43:24	IP Address	24.164.178.108	100	61	True	2023-05-05 20:43:25	R_2tbyxxsbENxp6BC					41.6181	-74.3266	anonymous	EN		I confirm that I have read and understood the “The Role of Fish and Seafood in the First 1000 Days of Life” Study Information Sheet,I agree to take part in this study
2023-05-05 20:42:51	2023-05-05 20:43:25	IP Address	173.56.127.61	100	33	True	2023-05-05 20:43:25	R_10MJOYXdnor2RHG					40.9476	-73.8624	anonymous	EN		I confirm that I have read and understood the “The Role of Fish and Seafood in the First 1000 Days of Life” Study Information Sheet,I agree that data gathered in this study will be stored anonymously and securely,I agree to take part in this study
2023-05-05 20:42:33	2023-05-05 20:43:25	Spam	24.164.178.108	100	51	True	2023-05-05 20:43:26	R_1HoBXZp6ItzW9cN					41.6181	-74.3266	anonymous	EN		I confirm that I have read and understood the “The Role of Fish and Seafood in the First 1000 Days of Life” Study Information Sheet,I agree that data gathered in this study will be stored anonymously and securely,I agree to take part in this study
2023-05-05 20:42:37	2023-05-05 20:43:25	Spam	24.164.178.108	100	47	True	2023-05-05 20:43:26	R_cXTWTL6yj6Ey4kF					41.6181	-74.3266	anonymous	EN		I confirm that I have read and understood the “The Role of Fish and Seafood in the First 1000 Days of Life” Study Information Sheet,I agree that data gathered in this study will be stored anonymously and securely
2023-05-05 20:42:48	2023-05-05 20:43:25	IP Address	173.56.127.61	100	37	True	2023-05-05 20:43:26	R_AjiPylBbFagu7V7					40.9476	-73.8624	anonymous	EN		I confirm that I have read and understood the “The Role of Fish and Seafood in the First 1000 Days of Life” Study Information Sheet,I agree that data gathered in this study will be stored anonymously and securely,I understand that my participation is voluntary and that I am free to withdraw at any time
2023-05-05 20:42:35	2023-05-05 20:43:26	Spam	24.164.178.108	100	51	True	2023-05-05 20:43:27	R_1qUpS7dqB6tzBFP					41.6181	-74.3266	anonymous	EN		I agree that data gathered in this study will be stored anonymously and securely,I understand that my participation is voluntary and that I am free to withdraw at any time,I agree to take part in this study
2023-05-05 20:42:41	2023-05-05 20:43:28	Spam	24.164.178.108	100	47	True	2023-05-05 20:43:28	R_25R3Gyflv1mIHjb					41.6181	-74.3266	anonymous	EN		I confirm that I have read and understood the “The Role of Fish and Seafood in the First 1000 Days of Life” Study Information Sheet,I agree that data gathered in this study will be stored anonymously and securely
2023-05-05 20:42:39	2023-05-05 20:43:28	Spam	24.164.178.108	100	49	True	2023-05-05 20:43:29	R_SUZcPKMM5zBeNcl					41.6181	-74.3266	anonymous	EN		I confirm that I have read and understood the “The Role of Fish and Seafood in the First 1000 Days of Life” Study Information Sheet,I agree that data gathered in this study will be stored anonymously and securely,I agree to take part in this study
2023-05-05 20:42:44	2023-05-05 20:43:30	Spam	24.164.178.108	100	45	True	2023-05-05 20:43:31	R_1rv2gKe3fKdqbaE					41.6181	-74.3266	anonymous	EN		I confirm that I have read and understood the “The Role of Fish and Seafood in the First 1000 Days of Life” Study Information Sheet,I agree that data gathered in this study will be stored anonymously and securely,I agree to take part in this study
2023-05-05 20:42:50	2023-05-05 20:44:14	IP Address	173.56.127.61	100	83	True	2023-05-05 20:44:15	R_2X5smw3TFOpqqQ8					40.9476	-73.8624	anonymous	EN		I confirm that I have read and understood the “The Role of Fish and Seafood in the First 1000 Days of Life” Study Information Sheet,I understand that my participation is voluntary and that I am free to withdraw at any time,I agree to take part in this study	Breastfeeding a child under 2 years,Feeding formula milk to a child under 2 years,Feeding baby foods or solids to a child under 2 years	30-34	£75,000 to £99,999	1	8	Scotland			North East		No
2023-05-05 20:47:13	2023-05-05 21:00:48	IP Address	72.69.196.24	100	815	True	2023-05-05 21:00:48	R_2wRlZoENgjPC5Gh					40.6805	-73.8442	anonymous	EN		I confirm that I have read and understood the “The Role of Fish and Seafood in the First 1000 Days of Life” Study Information Sheet,I agree that data gathered in this study will be stored anonymously and securely,I understand that my participation is voluntary and that I am free to withdraw at any time,I agree to take part in this study	Feeding formula milk to a child under 2 years	Above 45	£25,000 to £49,999	Above 4	1	Northern Ireland	Fermanagh					On 1-2 days per week	On 1-2 days per week	On 1-3 days per month	On 1-2 days per week	On 5-6 days per week	On 1-3 days per month	On 3-4 days per week	On 1-2 days per week	On 3-4 days per week	On 1-3 days per month	On 3-4 days per week	On 1-3 days per month	On 1-2 days per week	On 5-6 days per week	On 5-6 days per week	6
2023-05-05 20:47:10	2023-05-05 21:00:50	IP Address	72.69.196.24	100	820	True	2023-05-05 21:00:51	R_3plqObs3ujXJ0Hn					40.6805	-73.8442	anonymous	EN		I confirm that I have read and understood the “The Role of Fish and Seafood in the First 1000 Days of Life” Study Information Sheet,I agree that data gathered in this study will be stored anonymously and securely,I understand that my participation is voluntary and that I am free to withdraw at any time,I agree to take part in this study	Feeding formula milk to a child under 2 years	Below 20	£1 to £9,999	4	2	Scotland			South East			On 1-2 days per week	On 1-2 days per week	On 5-6 days per week	On 3-4 days per week	On 3-4 days per week	On 3-4 days per week	On 1-2 days per week	On 5-6 days per week	On 1-3 days per month	On 1-3 days per month	On 3-4 days per week	On 1-2 days per week	On 1-2 days per week	On 5-6 days per week	On 5-6 days per week	6
2023-05-05 20:47:09	2023-05-05 21:00:52	IP Address	72.69.196.24	100	822	True	2023-05-05 21:00:52	R_2VNPhoqFJ4DgUTw					40.6805	-73.8442	anonymous	EN		I confirm that I have read and understood the “The Role of Fish and Seafood in the First 1000 Days of Life” Study Information Sheet,I agree that data gathered in this study will be stored anonymously and securely,I understand that my participation is voluntary and that I am free to withdraw at any time,I agree to take part in this study	Feeding formula milk to a child under 2 years	35-39	£75,000 to £99,999	4	2	Scotland			North West			On 1-3 days per month	On 3-4 days per week	On 1-3 days per month	On 1-3 days per month	On 1-2 days per week	On 1-3 days per month	On 5-6 days per week	On 1-2 days per week	On 5-6 days per week	On 1-3 days per month	On 5-6 days per week	On 3-4 days per week	On 1-3 days per month	On 3-4 days per week	On 1-2 days per week	5
2023-05-05 20:47:09	2023-05-05 21:00:52	IP Address	72.69.196.24	100	822	True	2023-05-05 21:00:53	R_YPUdRBpQQkUWrst					40.6805	-73.8442	anonymous	EN		I confirm that I have read and understood the “The Role of Fish and Seafood in the First 1000 Days of Life” Study Information Sheet,I agree that data gathered in this study will be stored anonymously and securely,I understand that my participation is voluntary and that I am free to withdraw at any time,I agree to take part in this study	Feeding formula milk to a child under 2 years	Above 45	£25,000 to £49,999	Above 4	2	Northern Ireland	Fermanagh					On 1-3 days per month	On 3-4 days per week	On 1-2 days per week	On 1-2 days per week	On 1-2 days per week	On 5-6 days per week	On 1-3 days per month	On 5-6 days per week	On 3-4 days per week	On 3-4 days per week	On 3-4 days per week	On 3-4 days per week	On 1-2 days per week	On 3-4 days per week	On 3-4 days per week	8
2023-05-05 20:47:18	2023-05-05 21:00:54	IP Address	72.69.196.24	100	815	True	2023-05-05 21:00:54	R_2qxtiSZ6cuMIAKv					40.6805	-73.8442	anonymous	EN		I confirm that I have read and understood the “The Role of Fish and Seafood in the First 1000 Days of Life” Study Information Sheet,I agree that data gathered in this study will be stored anonymously and securely,I understand that my participation is voluntary and that I am free to withdraw at any time,I agree to take part in this study	Feeding baby foods or solids to a child under 2 years	Below 20	£25,000 to £49,999	4	2	Scotland			North East			On 5-6 days per week	On 1-2 days per week	On 3-4 days per week	On 1-3 days per month	On 3-4 days per week	On 1-2 days per week	On 1-2 days per week	On 2-4 days per week	On 5-6 days per week	On 3-4 days per week	On 1-3 days per month	On 3-4 days per week	On 1-3 days per month	On 1-2 days per week	On 5-6 days per week	1
2023-05-05 20:49:43	2023-05-05 21:00:55	IP Address	72.69.196.24	100	672	True	2023-05-05 21:00:56	R_31jBDOIbut0fpmY					40.6805	-73.8442	anonymous	EN		I confirm that I have read and understood the “The Role of Fish and Seafood in the First 1000 Days of Life” Study Information Sheet,I agree that data gathered in this study will be stored anonymously and securely,I understand that my participation is voluntary and that I am free to withdraw at any time,I agree to take part in this study	Pregnant	Below 20	£50,000 to £74,999	4	1	Wales		North Wales				On 1-3 days per month	On 1-3 days per month	On 5-6 days per week	On 5-6 days per week	On 5-6 days per week	On 1-3 days per month	On 3-4 days per week	On 1-2 days per week	On 5-6 days per week	On 5-6 days per week	On 1-3 days per month	On 3-4 days per week	On 3-4 days per week	On 5-6 days per week	On 3-4 days per week	6	Increased		1	2
2023-05-05 20:47:20	2023-05-05 21:00:57	IP Address	72.69.196.24	100	816	True	2023-05-05 21:00:57	R_2CjlrpdgYz5o6aV					40.6805	-73.8442	anonymous	EN		I confirm that I have read and understood the “The Role of Fish and Seafood in the First 1000 Days of Life” Study Information Sheet,I agree that data gathered in this study will be stored anonymously and securely,I understand that my participation is voluntary and that I am free to withdraw at any time,I agree to take part in this study	Feeding formula milk to a child under 2 years	20-24	£25,000 to £49,999	Above 4	1	Scotland			North East			On 1-3 days per month	On 3-4 days per week	On 5-6 days per week	On 1-3 days per month	On 1-3 days per month	On 3-4 days per week	On 1-2 days per week	On 3-4 days per week	On 5-6 days per week	On 5-6 days per week	On 5-6 days per week	On 5-6 days per week	On 3-4 days per week	On 1-3 days per month	On 1-2 days per week	4
2023-05-05 20:47:25	2023-05-05 21:00:58	IP Address	72.69.196.24	100	813	True	2023-05-05 21:00:59	R_1qdZcczNEcbkkiw					40.6805	-73.8442	anonymous	EN		I confirm that I have read and understood the “The Role of Fish and Seafood in the First 1000 Days of Life” Study Information Sheet,I agree that data gathered in this study will be stored anonymously and securely,I understand that my participation is voluntary and that I am free to withdraw at any time,I agree to take part in this study	Pregnant	Below 20	£50,000 to £74,999	4	2	Northern Ireland	Down					On 3-4 days per week	On 5-6 days per week	On 1-2 days per week	On 1-3 days per month	On 1-3 days per month	On 1-2 days per week	On 1-2 days per week	On 1-2 days per week	On 1-3 days per month	On 5-6 days per week	On 3-4 days per week	On 5-6 days per week	On 5-6 days per week	On 1-2 days per week	On 5-6 days per week	5	Stayed the same
2023-05-05 20:47:32	2023-05-05 21:00:59	IP Address	72.69.196.24	100	806	True	2023-05-05 21:01:00	R_2qz4OPOqKUePjVQ					40.6805	-73.8442	anonymous	EN		I confirm that I have read and understood the “The Role of Fish and Seafood in the First 1000 Days of Life” Study Information Sheet,I agree that data gathered in this study will be stored anonymously and securely,I understand that my participation is voluntary and that I am free to withdraw at any time,I agree to take part in this study	Feeding formula milk to a child under 2 years	35-39	£10,000 to £24,999	4	1	England				South East		On 1-3 days per month	On 3-4 days per week	On 3-4 days per week	On 1-3 days per month	On 3-4 days per week	On 1-3 days per month	On 3-4 days per week	On 5-6 days per week	On 3-4 days per week	On 5-6 days per week	On 5-6 days per week	On 1-2 days per week	On 1-3 days per month	On 5-6 days per week	On 1-2 days per week	5
2023-05-05 20:50:22	2023-05-05 21:01:03	IP Address	72.69.196.24	100	640	True	2023-05-05 21:01:04	R_2fkfTE91443QxPb					40.6805	-73.8442	anonymous	EN		I confirm that I have read and understood the “The Role of Fish and Seafood in the First 1000 Days of Life” Study Information Sheet,I agree that data gathered in this study will be stored anonymously and securely,I understand that my participation is voluntary and that I am free to withdraw at any time,I agree to take part in this study	Pregnant	Below 20	£50,000 to £74,999	Above 4	2	Scotland			South East			On 3-4 days per week	On 1-2 days per week	On 1-3 days per month	On 5-6 days per week	On 5-6 days per week	On 3-4 days per week	On 3-4 days per week	On 5-6 days per week	On 1-2 days per week	On 1-2 days per week	On 1-3 days per month	On 3-4 days per week	On 1-3 days per month	On 3-4 days per week	On 1-2 days per week	7	Stayed the same
2023-05-05 20:47:31	2023-05-05 21:01:01	IP Address	72.69.196.24	100	810	True	2023-05-05 21:01:04	R_3ElORteISZ3MpKM					40.6805	-73.8442	anonymous	EN		I confirm that I have read and understood the “The Role of Fish and Seafood in the First 1000 Days of Life” Study Information Sheet,I agree that data gathered in this study will be stored anonymously and securely,I understand that my participation is voluntary and that I am free to withdraw at any time,I agree to take part in this study	Feeding baby foods or solids to a child under 2 years	40-44	£10,000 to £24,999	Above 4	2	Scotland			North East			On 3-4 days per week	On 3-4 days per week	On 1-3 days per month	On 5-6 days per week	On 3-4 days per week	On 1-3 days per month	On 5-6 days per week	On 1-2 days per week	On 5-6 days per week	On 1-3 days per month	On 3-4 days per week	On 5-6 days per week	On 5-6 days per week	On 5-6 days per week	On 5-6 days per week	9
2023-05-05 20:49:56	2023-05-05 21:01:04	IP Address	72.69.196.24	100	668	True	2023-05-05 21:01:05	R_78NR3Gt5S5cqKLn					40.6805	-73.8442	anonymous	EN		I confirm that I have read and understood the “The Role of Fish and Seafood in the First 1000 Days of Life” Study Information Sheet,I agree that data gathered in this study will be stored anonymously and securely,I understand that my participation is voluntary and that I am free to withdraw at any time,I agree to take part in this study	Feeding baby foods or solids to a child under 2 years	40-44	£1 to £9,999	4	2	Northern Ireland	Down					On 1-3 days per month	On 3-4 days per week	On 1-2 days per week	On 3-4 days per week	On 1-3 days per month	On 1-3 days per month	On 3-4 days per week	On 2-4 days per week	On 5-6 days per week	On 1-2 days per week	On 1-3 days per month	On 5-6 days per week	On 5-6 days per week	On 1-2 days per week	On 1-2 days per week	4
2023-05-05 20:47:36	2023-05-05 21:01:05	IP Address	72.69.196.24	100	809	True	2023-05-05 21:01:06	R_3OoDcrGoV016wia					40.6805	-73.8442	anonymous	EN		I confirm that I have read and understood the “The Role of Fish and Seafood in the First 1000 Days of Life” Study Information Sheet,I agree that data gathered in this study will be stored anonymously and securely,I understand that my participation is voluntary and that I am free to withdraw at any time,I agree to take part in this study	Pregnant	25-29	£10,000 to £24,999	4	1	Northern Ireland	Tyrone					On 3-4 days per week	On 1-3 days per month	On 1-2 days per week	On 1-2 days per week	On 1-2 days per week	On 5-6 days per week	On 5-6 days per week	On 1-2 days per week	On 1-2 days per week	On 1-3 days per month	On 3-4 days per week	On 5-6 days per week	On 1-3 days per month	On 1-3 days per month	On 1-3 days per month	3	Decreased
2023-05-05 20:49:44	2023-05-05 21:01:06	IP Address	72.69.196.24	100	682	True	2023-05-05 21:01:07	R_3emBUEu9jba7gJZ					40.6805	-73.8442	anonymous	EN		I confirm that I have read and understood the “The Role of Fish and Seafood in the First 1000 Days of Life” Study Information Sheet,I agree that data gathered in this study will be stored anonymously and securely,I understand that my participation is voluntary and that I am free to withdraw at any time,I agree to take part in this study	Pregnant	40-44	£75,000 to £99,999	Above 4	1	Scotland			South East			On 3-4 days per week	On 3-4 days per week	On 1-2 days per week	On 3-4 days per week	On 3-4 days per week	On 3-4 days per week	On 1-3 days per month	On 1-3 days per month	On 1-3 days per month	On 1-3 days per month	On 3-4 days per week	On 5-6 days per week	On 1-2 days per week	On 5-6 days per week	On 1-3 days per month	4	Stayed the same
2023-05-05 20:49:32	2023-05-05 21:01:08	IP Address	72.69.196.24	100	696	True	2023-05-05 21:01:09	R_1exfQHPSsxnDtNw					40.6805	-73.8442	anonymous	EN		I confirm that I have read and understood the “The Role of Fish and Seafood in the First 1000 Days of Life” Study Information Sheet,I agree that data gathered in this study will be stored anonymously and securely,I understand that my participation is voluntary and that I am free to withdraw at any time,I agree to take part in this study	Feeding baby foods or solids to a child under 2 years	Below 20	£10,000 to £24,999	4	1	Scotland			South West			On 5-6 days per week	On 3-4 days per week	On 5-6 days per week	On 1-2 days per week	On 3-4 days per week	On 1-2 days per week	On 5-6 days per week	On 5-6 days per week	On 3-4 days per week	On 3-4 days per week	On 1-2 days per week	On 1-3 days per month	On 5-6 days per week	On 1-2 days per week	On 1-3 days per month	10
2023-05-05 20:47:42	2023-05-05 21:01:10	IP Address	72.69.196.24	100	807	True	2023-05-05 21:01:11	R_1pEe8sUcyeYE4Dz					40.6805	-73.8442	anonymous	EN		I confirm that I have read and understood the “The Role of Fish and Seafood in the First 1000 Days of Life” Study Information Sheet,I agree that data gathered in this study will be stored anonymously and securely,I understand that my participation is voluntary and that I am free to withdraw at any time,I agree to take part in this study	Pregnant	35-39	£75,000 to £99,999	4	2	Wales		Mid Wales				On 1-3 days per month	On 1-3 days per month	On 5-6 days per week	On 3-4 days per week	On 3-4 days per week	On 5-6 days per week	On 3-4 days per week	On 3-4 days per week	On 3-4 days per week	On 1-3 days per month	On 1-2 days per week	On 1-3 days per month	On 1-3 days per month	On 5-6 days per week	On 5-6 days per week	6	Increased		4	2
2023-05-05 20:47:54	2023-05-05 21:01:11	IP Address	72.69.196.24	100	796	True	2023-05-05 21:01:12	R_21zejBbSF5C0NBX					40.6805	-73.8442	anonymous	EN		I confirm that I have read and understood the “The Role of Fish and Seafood in the First 1000 Days of Life” Study Information Sheet,I agree that data gathered in this study will be stored anonymously and securely,I understand that my participation is voluntary and that I am free to withdraw at any time,I agree to take part in this study	Feeding formula milk to a child under 2 years	20-24	£25,000 to £49,999	Above 4	1	Wales		South Wales				On 1-3 days per month	On 1-2 days per week	On 3-4 days per week	On 5-6 days per week	On 1-3 days per month	On 3-4 days per week	On 3-4 days per week	On 3-4 days per week	On 3-4 days per week	On 5-6 days per week	On 3-4 days per week	On 1-2 days per week	On 1-3 days per month	On 3-4 days per week	On 1-3 days per month	1
2023-05-05 20:47:49	2023-05-05 21:01:12	IP Address	72.69.196.24	100	803	True	2023-05-05 21:01:13	R_1C2eP0dnxvqt3pP					40.6805	-73.8442	anonymous	EN		I confirm that I have read and understood the “The Role of Fish and Seafood in the First 1000 Days of Life” Study Information Sheet,I agree that data gathered in this study will be stored anonymously and securely,I understand that my participation is voluntary and that I am free to withdraw at any time,I agree to take part in this study	Pregnant	Above 45	£1 to £9,999	Above 4	2	Northern Ireland	Tyrone					On 1-3 days per month	On 1-2 days per week	On 3-4 days per week	On 1-3 days per month	On 5-6 days per week	On 1-2 days per week	On 3-4 days per week	On 3-4 days per week	On 3-4 days per week	On 1-3 days per month	On 1-2 days per week	On 1-2 days per week	On 5-6 days per week	On 5-6 days per week	On 1-3 days per month	6	Stayed the same
2023-05-05 20:49:40	2023-05-05 21:01:14	IP Address	72.69.196.24	100	693	True	2023-05-05 21:01:14	R_3lXLs2RHKmbZn6K					40.6805	-73.8442	anonymous	EN		I confirm that I have read and understood the “The Role of Fish and Seafood in the First 1000 Days of Life” Study Information Sheet,I agree that data gathered in this study will be stored anonymously and securely,I understand that my participation is voluntary and that I am free to withdraw at any time,I agree to take part in this study	Feeding formula milk to a child under 2 years	30-34	£1 to £9,999	Above 4	2	Wales		North Wales				On 1-3 days per month	On 3-4 days per week	On 1-3 days per month	On 5-6 days per week	On 1-3 days per month	On 5-6 days per week	On 5-6 days per week	On 3-4 days per week	On 1-2 days per week	On 5-6 days per week	On 5-6 days per week	On 1-3 days per month	On 3-4 days per week	On 5-6 days per week	On 1-2 days per week	6
2023-05-05 20:47:44	2023-05-05 21:01:15	IP Address	72.69.196.24	100	811	True	2023-05-05 21:01:16	R_1IuY0Ds0lN9yCB1					40.6805	-73.8442	anonymous	EN		I confirm that I have read and understood the “The Role of Fish and Seafood in the First 1000 Days of Life” Study Information Sheet,I agree that data gathered in this study will be stored anonymously and securely,I understand that my participation is voluntary and that I am free to withdraw at any time,I agree to take part in this study	Breastfeeding a child under 2 years	Above 45	£10,000 to £24,999	4	2	Wales		North Wales				On 3-4 days per week	On 3-4 days per week	On 3-4 days per week	On 1-2 days per week	On 3-4 days per week	On 1-3 days per month	On 1-2 days per week	On 5-6 days per week	On 5-6 days per week	On 3-4 days per week	On 3-4 days per week	On 5-6 days per week	On 3-4 days per week	On 1-3 days per month	On 1-3 days per month	9		Increased	1	3
2023-05-05 21:05:33	2023-05-05 21:14:49	IP Address	172.59.201.50	100	555	True	2023-05-05 21:14:50	R_1jivemUCTQZ8Ejt					35.2296	-80.843	anonymous	EN		I confirm that I have read and understood the “The Role of Fish and Seafood in the First 1000 Days of Life” Study Information Sheet,I agree that data gathered in this study will be stored anonymously and securely,I understand that my participation is voluntary and that I am free to withdraw at any time,I agree to take part in this study	Feeding formula milk to a child under 2 years	20-24	£1 to £9,999	Above 4	1	Scotland			North West			On 5-6 days per week	On 1-2 days per week	On 5-6 days per week	On 3-4 days per week	On 5-6 days per week	On 1-3 days per month	On 5-6 days per week	On 2-4 days per week	On 5-6 days per week	On 1-2 days per week	On 1-2 days per week	On 3-4 days per week	On 3-4 days per week	On 3-4 days per week	On 5-6 days per week	8
2023-05-05 21:05:31	2023-05-05 21:14:50	IP Address	172.59.201.50	100	559	True	2023-05-05 21:14:51	R_2e5dtk4lwVi8Evn					35.2296	-80.843	anonymous	EN		I confirm that I have read and understood the “The Role of Fish and Seafood in the First 1000 Days of Life” Study Information Sheet,I agree that data gathered in this study will be stored anonymously and securely,I understand that my participation is voluntary and that I am free to withdraw at any time,I agree to take part in this study	Feeding formula milk to a child under 2 years	20-24	£50,000 to £74,999	4	1	Wales		South Wales				On 5-6 days per week	On 3-4 days per week	On 5-6 days per week	On 1-3 days per month	On 3-4 days per week	On 1-2 days per week	On 1-2 days per week	On 3-4 days per week	On 1-2 days per week	On 5-6 days per week	On 5-6 days per week	On 5-6 days per week	On 1-3 days per month	On 3-4 days per week	On 1-3 days per month	9
2023-05-05 21:04:56	2023-05-05 21:14:51	IP Address	172.59.201.50	100	595	True	2023-05-05 21:14:52	R_0J9qoFba9oJlFeh					35.2296	-80.843	anonymous	EN		I confirm that I have read and understood the “The Role of Fish and Seafood in the First 1000 Days of Life” Study Information Sheet,I agree that data gathered in this study will be stored anonymously and securely,I understand that my participation is voluntary and that I am free to withdraw at any time,I agree to take part in this study	Breastfeeding a child under 2 years	35-39	£50,000 to £74,999	Above 4	1	England				North West		On 5-6 days per week	On 3-4 days per week	On 1-2 days per week	On 1-3 days per month	On 1-2 days per week	On 1-3 days per month	On 3-4 days per week	On 2-4 days per week	On 1-2 days per week	On 1-2 days per week	On 1-3 days per month	On 1-3 days per month	On 1-3 days per month	On 5-6 days per week	On 1-2 days per week	10		Increased	3	4
2023-05-05 21:04:53	2023-05-05 21:14:52	IP Address	172.59.201.50	100	599	True	2023-05-05 21:14:53	R_232l6NQJfJ5gLLB					35.2296	-80.843	anonymous	EN		I confirm that I have read and understood the “The Role of Fish and Seafood in the First 1000 Days of Life” Study Information Sheet,I agree that data gathered in this study will be stored anonymously and securely,I understand that my participation is voluntary and that I am free to withdraw at any time,I agree to take part in this study	Feeding formula milk to a child under 2 years	25-29	£25,000 to £49,999	Above 4	2	Scotland			South East			On 3-4 days per week	On 3-4 days per week	On 5-6 days per week	On 5-6 days per week	On 1-3 days per month	On 5-6 days per week	On 3-4 days per week	On 3-4 days per week	On 3-4 days per week	On 1-3 days per month	On 5-6 days per week	On 1-2 days per week	On 5-6 days per week	On 1-2 days per week	On 5-6 days per week	10
2023-05-05 21:04:52	2023-05-05 21:14:53	IP Address	172.59.201.50	100	601	True	2023-05-05 21:14:54	R_AsyNBTaUWrmiWrv					35.2296	-80.843	anonymous	EN		I confirm that I have read and understood the “The Role of Fish and Seafood in the First 1000 Days of Life” Study Information Sheet,I agree that data gathered in this study will be stored anonymously and securely,I understand that my participation is voluntary and that I am free to withdraw at any time,I agree to take part in this study	Pregnant	20-24	£10,000 to £24,999	4	2	England				West Midlands		On 3-4 days per week	On 1-3 days per month	On 3-4 days per week	On 1-3 days per month	On 1-3 days per month	On 3-4 days per week	On 1-3 days per month	On 1-2 days per week	On 1-3 days per month	On 5-6 days per week	On 3-4 days per week	On 1-3 days per month	On 1-2 days per week	On 3-4 days per week	On 5-6 days per week	4	Increased		1	4
2023-05-05 21:04:51	2023-05-05 21:14:56	IP Address	172.59.201.50	100	604	True	2023-05-05 21:14:57	R_2qyKwb7kX01g8FY					35.2296	-80.843	anonymous	EN		I confirm that I have read and understood the “The Role of Fish and Seafood in the First 1000 Days of Life” Study Information Sheet,I agree that data gathered in this study will be stored anonymously and securely,I understand that my participation is voluntary and that I am free to withdraw at any time,I agree to take part in this study	Feeding formula milk to a child under 2 years	20-24	£10,000 to £24,999	4	2	Scotland			South East			On 3-4 days per week	On 1-2 days per week	On 3-4 days per week	On 1-3 days per month	On 3-4 days per week	On 5-6 days per week	On 1-3 days per month	On 3-4 days per week	On 1-3 days per month	On 5-6 days per week	On 5-6 days per week	On 1-2 days per week	On 5-6 days per week	On 3-4 days per week	On 5-6 days per week	3
2023-05-05 21:04:58	2023-05-05 21:14:57	IP Address	172.59.201.50	100	598	True	2023-05-05 21:14:57	R_OAR9Ow40UC1fLNf					35.2296	-80.843	anonymous	EN		I confirm that I have read and understood the “The Role of Fish and Seafood in the First 1000 Days of Life” Study Information Sheet,I agree that data gathered in this study will be stored anonymously and securely,I understand that my participation is voluntary and that I am free to withdraw at any time,I agree to take part in this study	Feeding baby foods or solids to a child under 2 years	35-39	£50,000 to £74,999	Above 4	2	Wales		West Wales				On 5-6 days per week	On 3-4 days per week	On 5-6 days per week	On 5-6 days per week	On 3-4 days per week	On 1-3 days per month	On 5-6 days per week	On 1-3 days per month	On 1-2 days per week	On 1-3 days per month	On 1-3 days per month	On 5-6 days per week	On 5-6 days per week	On 5-6 days per week	On 3-4 days per week	9
2023-05-05 21:05:02	2023-05-05 21:14:58	IP Address	172.59.201.50	100	595	True	2023-05-05 21:14:58	R_3siWD8qIoMml6Lm					35.2296	-80.843	anonymous	EN		I confirm that I have read and understood the “The Role of Fish and Seafood in the First 1000 Days of Life” Study Information Sheet,I agree that data gathered in this study will be stored anonymously and securely,I understand that my participation is voluntary and that I am free to withdraw at any time,I agree to take part in this study	Breastfeeding a child under 2 years	20-24	£25,000 to £49,999	Above 4	1	Northern Ireland	Down					On 1-3 days per month	On 5-6 days per week	On 1-3 days per month	On 3-4 days per week	On 5-6 days per week	On 1-3 days per month	On 1-3 days per month	On 5-6 days per week	On 1-2 days per week	On 1-2 days per week	On 1-2 days per week	On 1-2 days per week	On 3-4 days per week	On 1-2 days per week	On 5-6 days per week	7		Increased	4	2
2023-05-05 21:05:03	2023-05-05 21:14:59	IP Address	172.59.201.50	100	595	True	2023-05-05 21:14:59	R_3kMK6aCu7XNyZas					35.2296	-80.843	anonymous	EN		I confirm that I have read and understood the “The Role of Fish and Seafood in the First 1000 Days of Life” Study Information Sheet,I agree that data gathered in this study will be stored anonymously and securely,I understand that my participation is voluntary and that I am free to withdraw at any time,I agree to take part in this study	Breastfeeding a child under 2 years	40-44	£25,000 to £49,999	4	2	Wales		Mid Wales				On 1-2 days per week	On 1-2 days per week	On 1-2 days per week	On 5-6 days per week	On 1-2 days per week	On 1-2 days per week	On 3-4 days per week	On 1-3 days per month	On 3-4 days per week	On 1-2 days per week	On 3-4 days per week	On 5-6 days per week	On 3-4 days per week	On 5-6 days per week	On 1-2 days per week	9		Increased	5	1
2023-05-05 21:05:06	2023-05-05 21:15:01	IP Address	172.59.201.50	100	595	True	2023-05-05 21:15:02	R_2qryfXxeR7WnRmX					35.2296	-80.843	anonymous	EN		I confirm that I have read and understood the “The Role of Fish and Seafood in the First 1000 Days of Life” Study Information Sheet,I agree that data gathered in this study will be stored anonymously and securely,I understand that my participation is voluntary and that I am free to withdraw at any time,I agree to take part in this study	Pregnant	20-24	£25,000 to £49,999	Above 4	1	Scotland			North East			On 1-3 days per month	On 1-2 days per week	On 1-2 days per week	On 1-3 days per month	On 3-4 days per week	On 3-4 days per week	On 1-2 days per week	On 5-6 days per week	On 1-3 days per month	On 1-2 days per week	On 5-6 days per week	On 5-6 days per week	On 3-4 days per week	On 1-2 days per week	On 3-4 days per week	8	Stayed the same
2023-05-05 21:05:13	2023-05-05 21:15:02	IP Address	172.59.201.50	100	589	True	2023-05-05 21:15:02	R_2ZCEKVzOzn5Ebbv					35.2296	-80.843	anonymous	EN		I confirm that I have read and understood the “The Role of Fish and Seafood in the First 1000 Days of Life” Study Information Sheet,I agree that data gathered in this study will be stored anonymously and securely,I understand that my participation is voluntary and that I am free to withdraw at any time,I agree to take part in this study	Feeding formula milk to a child under 2 years	20-24	£25,000 to £49,999	4	2	Scotland			South East			On 1-2 days per week	On 1-3 days per month	On 5-6 days per week	On 3-4 days per week	On 5-6 days per week	On 1-3 days per month	On 1-2 days per week	On 5-6 days per week	On 1-3 days per month	On 3-4 days per week	On 1-3 days per month	On 1-2 days per week	On 3-4 days per week	On 1-3 days per month	On 3-4 days per week	6
2023-05-05 21:05:15	2023-05-05 21:15:02	IP Address	72.80.144.26	100	586	True	2023-05-05 21:15:03	R_DNY7TDZN7G3S289					40.7132	-73.7671	anonymous	EN		I confirm that I have read and understood the “The Role of Fish and Seafood in the First 1000 Days of Life” Study Information Sheet,I agree that data gathered in this study will be stored anonymously and securely,I understand that my participation is voluntary and that I am free to withdraw at any time,I agree to take part in this study	Feeding baby foods or solids to a child under 2 years	25-29	£25,000 to £49,999	4	2	England				Yorkshire and Humber		On 1-2 days per week	On 1-2 days per week	On 1-3 days per month	On 1-3 days per month	On 3-4 days per week	On 3-4 days per week	On 1-3 days per month	On 1-2 days per week	On 1-3 days per month	On 3-4 days per week	On 1-2 days per week	On 1-3 days per month	On 1-2 days per week	On 3-4 days per week	On 5-6 days per week	8
2023-05-05 21:05:10	2023-05-05 21:15:05	IP Address	172.59.201.50	100	594	True	2023-05-05 21:15:06	R_DJ1udm3Om1qUGU9					35.2296	-80.843	anonymous	EN		I confirm that I have read and understood the “The Role of Fish and Seafood in the First 1000 Days of Life” Study Information Sheet,I agree that data gathered in this study will be stored anonymously and securely,I understand that my participation is voluntary and that I am free to withdraw at any time,I agree to take part in this study	Feeding baby foods or solids to a child under 2 years	35-39	£75,000 to £99,999	Above 4	1	Scotland			North West			On 3-4 days per week	On 5-6 days per week	On 3-4 days per week	On 3-4 days per week	On 1-2 days per week	On 1-2 days per week	On 3-4 days per week	On 5-6 days per week	On 5-6 days per week	On 1-2 days per week	On 1-2 days per week	On 3-4 days per week	On 5-6 days per week	On 1-2 days per week	On 1-2 days per week	2
2023-05-05 21:05:08	2023-05-05 21:15:07	IP Address	172.59.201.50	100	598	True	2023-05-05 21:15:07	R_20YXFAdQ6eFkkdq					35.2296	-80.843	anonymous	EN		I confirm that I have read and understood the “The Role of Fish and Seafood in the First 1000 Days of Life” Study Information Sheet,I agree that data gathered in this study will be stored anonymously and securely,I understand that my participation is voluntary and that I am free to withdraw at any time,I agree to take part in this study	Feeding formula milk to a child under 2 years	25-29	£1 to £9,999	4	1	England				East of England		On 1-2 days per week	On 3-4 days per week	On 1-3 days per month	On 3-4 days per week	On 3-4 days per week	On 5-6 days per week	On 5-6 days per week	On 5-6 days per week	On 1-3 days per month	On 3-4 days per week	On 1-3 days per month	On 1-3 days per month	On 1-3 days per month	On 1-2 days per week	On 5-6 days per week	6
2023-05-05 21:05:18	2023-05-05 21:15:08	IP Address	172.59.201.50	100	589	True	2023-05-05 21:15:08	R_BDt9ol3PLpE3p2p					35.2296	-80.843	anonymous	EN		I confirm that I have read and understood the “The Role of Fish and Seafood in the First 1000 Days of Life” Study Information Sheet,I agree that data gathered in this study will be stored anonymously and securely,I understand that my participation is voluntary and that I am free to withdraw at any time,I agree to take part in this study	Feeding formula milk to a child under 2 years	35-39	£1 to £9,999	Above 4	1	England				South West		On 3-4 days per week	On 1-2 days per week	On 3-4 days per week	On 5-6 days per week	On 3-4 days per week	On 5-6 days per week	On 3-4 days per week	On 1-2 days per week	On 5-6 days per week	On 1-3 days per month	On 1-3 days per month	On 1-3 days per month	On 5-6 days per week	On 5-6 days per week	On 1-2 days per week	6
2023-05-05 21:05:22	2023-05-05 21:15:10	IP Address	172.59.201.50	100	588	True	2023-05-05 21:15:11	R_CjMpGsyubrPQMIF					35.2296	-80.843	anonymous	EN		I confirm that I have read and understood the “The Role of Fish and Seafood in the First 1000 Days of Life” Study Information Sheet,I agree that data gathered in this study will be stored anonymously and securely,I understand that my participation is voluntary and that I am free to withdraw at any time,I agree to take part in this study	Feeding formula milk to a child under 2 years	35-39	£75,000 to £99,999	4	1	Scotland			North East			On 1-3 days per month	On 1-2 days per week	On 1-3 days per month	On 1-3 days per month	On 5-6 days per week	On 1-2 days per week	On 3-4 days per week	On 2-4 days per week	On 5-6 days per week	On 5-6 days per week	On 5-6 days per week	On 1-2 days per week	On 3-4 days per week	On 5-6 days per week	On 5-6 days per week	4
2023-05-05 21:05:24	2023-05-05 21:15:13	IP Address	172.59.201.50	100	588	True	2023-05-05 21:15:14	R_54PjPGNhUzDtgzv					35.2296	-80.843	anonymous	EN		I confirm that I have read and understood the “The Role of Fish and Seafood in the First 1000 Days of Life” Study Information Sheet,I agree that data gathered in this study will be stored anonymously and securely,I understand that my participation is voluntary and that I am free to withdraw at any time,I agree to take part in this study	Feeding baby foods or solids to a child under 2 years	Above 45	£75,000 to £99,999	Above 4	2	England				East of England		On 3-4 days per week	On 1-3 days per month	On 5-6 days per week	On 1-2 days per week	On 1-2 days per week	On 1-3 days per month	On 1-3 days per month	On 3-4 days per week	On 5-6 days per week	On 5-6 days per week	On 1-3 days per month	On 1-3 days per month	On 3-4 days per week	On 5-6 days per week	On 1-2 days per week	10
2023-05-05 21:05:20	2023-05-05 21:15:14	IP Address	172.59.201.50	100	593	True	2023-05-05 21:15:14	R_3CBdAZQjtRkQtzm					35.2296	-80.843	anonymous	EN		I confirm that I have read and understood the “The Role of Fish and Seafood in the First 1000 Days of Life” Study Information Sheet,I agree that data gathered in this study will be stored anonymously and securely,I understand that my participation is voluntary and that I am free to withdraw at any time,I agree to take part in this study	Feeding formula milk to a child under 2 years	40-44	£50,000 to £74,999	4	2	England				South West		On 1-3 days per month	On 1-3 days per month	On 5-6 days per week	On 1-2 days per week	On 1-2 days per week	On 1-2 days per week	On 1-3 days per month	On 1-3 days per month	On 5-6 days per week	On 5-6 days per week	On 1-3 days per month	On 5-6 days per week	On 5-6 days per week	On 1-3 days per month	On 3-4 days per week	1
2023-05-05 21:05:29	2023-05-05 21:15:17	IP Address	172.59.201.50	100	587	True	2023-05-05 21:15:17	R_UEMbWXXNzM7hSal					35.2296	-80.843	anonymous	EN		I confirm that I have read and understood the “The Role of Fish and Seafood in the First 1000 Days of Life” Study Information Sheet,I agree that data gathered in this study will be stored anonymously and securely,I understand that my participation is voluntary and that I am free to withdraw at any time,I agree to take part in this study	Breastfeeding a child under 2 years	30-34	£75,000 to £99,999	4	2	Wales		North Wales				On 3-4 days per week	On 3-4 days per week	On 1-2 days per week	On 1-2 days per week	On 1-2 days per week	On 5-6 days per week	On 1-2 days per week	On 1-3 days per month	On 3-4 days per week	On 1-3 days per month	On 1-3 days per month	On 3-4 days per week	On 5-6 days per week	On 1-3 days per month	On 1-2 days per week	6		Increased	5	4
2023-05-05 21:05:27	2023-05-05 21:15:18	IP Address	172.59.201.50	100	591	True	2023-05-05 21:15:19	R_3lVnskk3pyR3554					35.2296	-80.843	anonymous	EN		I confirm that I have read and understood the “The Role of Fish and Seafood in the First 1000 Days of Life” Study Information Sheet,I agree that data gathered in this study will be stored anonymously and securely,I understand that my participation is voluntary and that I am free to withdraw at any time,I agree to take part in this study	Breastfeeding a child under 2 years	20-24	£25,000 to £49,999	Above 4	1	England				South West		On 5-6 days per week	On 1-3 days per month	On 5-6 days per week	On 5-6 days per week	On 5-6 days per week	On 1-3 days per month	On 1-2 days per week	On 2-4 days per week	On 3-4 days per week	On 3-4 days per week	On 5-6 days per week	On 5-6 days per week	On 5-6 days per week	On 5-6 days per week	On 5-6 days per week	3		Increased	5	3
2023-05-05 21:18:56	2023-05-05 21:20:18	IP Address	96.250.217.174	100	81	True	2023-05-05 21:20:19	R_3RgYHlJluOXFdIz					40.5956	-74.0806	anonymous	EN
2023-05-05 21:19:11	2023-05-05 21:29:05	IP Address	69.117.24.231	100	593	True	2023-05-05 21:29:06	R_21ahaz71Vii4fZF					40.8088	-73.9195	anonymous	EN		I confirm that I have read and understood the “The Role of Fish and Seafood in the First 1000 Days of Life” Study Information Sheet,I agree that data gathered in this study will be stored anonymously and securely,I understand that my participation is voluntary and that I am free to withdraw at any time,I agree to take part in this study	Breastfeeding a child under 2 years	Below 20	£25,000 to £49,999	Above 4	1	Northern Ireland	Antrim					On 3-4 days per week	On 3-4 days per week	On 5-6 days per week	On 1-2 days per week	On 5-6 days per week	On 1-2 days per week	On 5-6 days per week	On 2-4 days per week	On 1-3 days per month	On 5-6 days per week	On 5-6 days per week	On 3-4 days per week	On 1-2 days per week	On 5-6 days per week	On 3-4 days per week	7		Increased	1	4
2023-05-05 21:18:32	2023-05-05 21:29:06	IP Address	69.117.24.231	100	633	True	2023-05-05 21:29:07	R_1r2KiQe8AEUAbwt					40.8088	-73.9195	anonymous	EN		I confirm that I have read and understood the “The Role of Fish and Seafood in the First 1000 Days of Life” Study Information Sheet,I agree that data gathered in this study will be stored anonymously and securely,I understand that my participation is voluntary and that I am free to withdraw at any time,I agree to take part in this study	Pregnant	30-34	£10,000 to £24,999	4	2	Scotland			South West			On 1-2 days per week	On 3-4 days per week	On 3-4 days per week	On 1-2 days per week	On 1-3 days per month	On 1-3 days per month	On 5-6 days per week	On 5-6 days per week	On 1-2 days per week	On 1-3 days per month	On 3-4 days per week	On 3-4 days per week	On 5-6 days per week	On 1-3 days per month	On 1-2 days per week	1	Increased		3	5
2023-05-05 21:18:30	2023-05-05 21:29:08	IP Address	69.117.24.231	100	637	True	2023-05-05 21:29:08	R_3ER9jBSeCPCPWpU					40.8088	-73.9195	anonymous	EN		I confirm that I have read and understood the “The Role of Fish and Seafood in the First 1000 Days of Life” Study Information Sheet,I agree that data gathered in this study will be stored anonymously and securely,I understand that my participation is voluntary and that I am free to withdraw at any time,I agree to take part in this study	Feeding baby foods or solids to a child under 2 years	35-39	£25,000 to £49,999	Above 4	1	Northern Ireland	Antrim					On 3-4 days per week	On 3-4 days per week	On 1-3 days per month	On 1-2 days per week	On 1-2 days per week	On 3-4 days per week	On 5-6 days per week	On 1-2 days per week	On 1-2 days per week	On 3-4 days per week	On 1-2 days per week	On 1-2 days per week	On 1-3 days per month	On 1-3 days per month	On 1-3 days per month	1
2023-05-05 21:18:30	2023-05-05 21:29:10	IP Address	69.117.24.231	100	639	True	2023-05-05 21:29:11	R_R925lLcYy87Jtap					40.8088	-73.9195	anonymous	EN		I confirm that I have read and understood the “The Role of Fish and Seafood in the First 1000 Days of Life” Study Information Sheet,I agree that data gathered in this study will be stored anonymously and securely,I understand that my participation is voluntary and that I am free to withdraw at any time,I agree to take part in this study	Pregnant	Below 20	£50,000 to £74,999	4	2	Northern Ireland	Armagh					On 1-3 days per month	On 1-2 days per week	On 1-2 days per week	On 5-6 days per week	On 1-3 days per month	On 3-4 days per week	On 1-2 days per week	On 3-4 days per week	On 1-3 days per month	On 3-4 days per week	On 1-3 days per month	On 1-2 days per week	On 1-3 days per month	On 5-6 days per week	On 1-2 days per week	8	Stayed the same
2023-05-05 21:18:30	2023-05-05 21:29:10	IP Address	69.117.24.231	100	640	True	2023-05-05 21:29:11	R_2ONMyBRn1yEJXSY					40.8088	-73.9195	anonymous	EN		I confirm that I have read and understood the “The Role of Fish and Seafood in the First 1000 Days of Life” Study Information Sheet,I agree that data gathered in this study will be stored anonymously and securely,I understand that my participation is voluntary and that I am free to withdraw at any time,I agree to take part in this study	Breastfeeding a child under 2 years	40-44	£10,000 to £24,999	4	1	Wales		West Wales				On 1-2 days per week	On 3-4 days per week	On 1-3 days per month	On 1-2 days per week	On 3-4 days per week	On 3-4 days per week	On 5-6 days per week	On 2-4 days per week	On 3-4 days per week	On 1-3 days per month	On 1-2 days per week	On 1-3 days per month	On 1-3 days per month	On 1-2 days per week	On 1-3 days per month	2		Increased	2	1
2023-05-05 21:18:35	2023-05-05 21:29:12	IP Address	69.117.24.231	100	637	True	2023-05-05 21:29:13	R_1Caz3J3iPCxYpM3					40.8088	-73.9195	anonymous	EN		I confirm that I have read and understood the “The Role of Fish and Seafood in the First 1000 Days of Life” Study Information Sheet,I agree that data gathered in this study will be stored anonymously and securely,I understand that my participation is voluntary and that I am free to withdraw at any time,I agree to take part in this study	Feeding baby foods or solids to a child under 2 years											On 3-4 days per week	On 1-2 days per week	On 1-2 days per week	On 1-2 days per week	On 1-2 days per week	On 1-2 days per week	On 5-6 days per week	On 3-4 days per week	On 1-3 days per month	On 3-4 days per week	On 1-2 days per week	On 1-3 days per month	On 1-3 days per month	On 5-6 days per week	On 5-6 days per week	5
2023-05-05 21:19:06	2023-05-05 21:29:13	IP Address	69.117.24.231	100	607	True	2023-05-05 21:29:14	R_1jTBrhSQAg2AzGA					40.8088	-73.9195	anonymous	EN		I confirm that I have read and understood the “The Role of Fish and Seafood in the First 1000 Days of Life” Study Information Sheet,I agree that data gathered in this study will be stored anonymously and securely,I understand that my participation is voluntary and that I am free to withdraw at any time,I agree to take part in this study	Feeding formula milk to a child under 2 years	35-39	£10,000 to £24,999	4	1	Northern Ireland	Down					On 1-2 days per week	On 5-6 days per week	On 1-2 days per week	On 3-4 days per week	On 1-2 days per week	On 1-3 days per month	On 1-2 days per week	On 1-2 days per week	On 3-4 days per week	On 5-6 days per week	On 5-6 days per week	On 1-3 days per month	On 1-2 days per week	On 1-2 days per week	On 5-6 days per week	3
2023-05-05 21:19:08	2023-05-05 21:29:15	IP Address	69.117.24.231	100	606	True	2023-05-05 21:29:16	R_3PnNGHk6RSbjsaT					40.8088	-73.9195	anonymous	EN		I confirm that I have read and understood the “The Role of Fish and Seafood in the First 1000 Days of Life” Study Information Sheet,I agree that data gathered in this study will be stored anonymously and securely,I understand that my participation is voluntary and that I am free to withdraw at any time,I agree to take part in this study		20-24	£50,000 to £74,999	Above 4	1	Scotland			North West			On 1-3 days per month	On 3-4 days per week	On 1-2 days per week	On 1-3 days per month	On 1-3 days per month	On 1-2 days per week	On 3-4 days per week	On 3-4 days per week	On 3-4 days per week	On 3-4 days per week	On 5-6 days per week	On 5-6 days per week	On 5-6 days per week	On 3-4 days per week	On 1-2 days per week	2
2023-05-05 21:19:04	2023-05-05 21:29:16	IP Address	69.117.24.231	100	612	True	2023-05-05 21:29:17	R_1nOOIO5P2xkRmec					40.8088	-73.9195	anonymous	EN		I confirm that I have read and understood the “The Role of Fish and Seafood in the First 1000 Days of Life” Study Information Sheet,I agree that data gathered in this study will be stored anonymously and securely,I understand that my participation is voluntary and that I am free to withdraw at any time,I agree to take part in this study	Feeding formula milk to a child under 2 years	25-29	£25,000 to £49,999	Above 4	2	Scotland			North East			On 3-4 days per week	On 1-2 days per week	On 1-2 days per week	On 1-3 days per month	On 1-2 days per week	On 1-2 days per week	On 1-3 days per month	On 2-4 days per week	On 3-4 days per week	On 1-3 days per month	On 5-6 days per week	On 5-6 days per week	On 3-4 days per week	On 5-6 days per week	On 1-3 days per month	9
2023-05-05 21:18:54	2023-05-05 21:29:18	IP Address	69.117.24.231	100	623	True	2023-05-05 21:29:18	R_W81LiM35E2hFg9b					40.8088	-73.9195	anonymous	EN		I confirm that I have read and understood the “The Role of Fish and Seafood in the First 1000 Days of Life” Study Information Sheet,I agree that data gathered in this study will be stored anonymously and securely,I understand that my participation is voluntary and that I am free to withdraw at any time,I agree to take part in this study	Feeding baby foods or solids to a child under 2 years	Above 45	£50,000 to £74,999	4	2	Scotland			South East			On 3-4 days per week	On 3-4 days per week	On 1-3 days per month	On 3-4 days per week	On 3-4 days per week	On 1-3 days per month	On 3-4 days per week	On 3-4 days per week	On 1-3 days per month	On 5-6 days per week	On 5-6 days per week	On 5-6 days per week	On 3-4 days per week	On 1-2 days per week	On 1-2 days per week	2
2023-05-05 21:19:00	2023-05-05 21:29:19	IP Address	69.117.24.231	100	619	True	2023-05-05 21:29:19	R_1gd622poQswS3nI					40.8088	-73.9195	anonymous	EN		I confirm that I have read and understood the “The Role of Fish and Seafood in the First 1000 Days of Life” Study Information Sheet,I agree that data gathered in this study will be stored anonymously and securely,I understand that my participation is voluntary and that I am free to withdraw at any time,I agree to take part in this study	Feeding baby foods or solids to a child under 2 years	Above 45	£10,000 to £24,999	4	1	Wales		North Wales				On 1-2 days per week	On 3-4 days per week	On 1-2 days per week	On 1-2 days per week	On 5-6 days per week	On 3-4 days per week	On 1-2 days per week	On 1-2 days per week	On 5-6 days per week	On 1-3 days per month	On 3-4 days per week	On 5-6 days per week	On 5-6 days per week	On 1-3 days per month	On 1-3 days per month	10
2023-05-05 21:19:02	2023-05-05 21:29:21	IP Address	69.117.24.231	100	619	True	2023-05-05 21:29:22	R_3flpAe9dGf6ZU2X					40.8088	-73.9195	anonymous	EN		I confirm that I have read and understood the “The Role of Fish and Seafood in the First 1000 Days of Life” Study Information Sheet,I agree that data gathered in this study will be stored anonymously and securely,I understand that my participation is voluntary and that I am free to withdraw at any time,I agree to take part in this study	Breastfeeding a child under 2 years	25-29	£10,000 to £24,999	4	1	Wales		North Wales				On 1-2 days per week	On 1-3 days per month	On 3-4 days per week	On 1-3 days per month	On 5-6 days per week	On 1-2 days per week	On 1-3 days per month	On 1-2 days per week	On 1-3 days per month	On 3-4 days per week	On 5-6 days per week	On 5-6 days per week	On 5-6 days per week	On 3-4 days per week	On 3-4 days per week	4		Increased	1	3
2023-05-05 21:18:53	2023-05-05 21:29:23	IP Address	69.117.24.231	100	630	True	2023-05-05 21:29:24	R_1NwX7evd7iyITwS					40.8088	-73.9195	anonymous	EN		I confirm that I have read and understood the “The Role of Fish and Seafood in the First 1000 Days of Life” Study Information Sheet,I agree that data gathered in this study will be stored anonymously and securely,I understand that my participation is voluntary and that I am free to withdraw at any time,I agree to take part in this study	Breastfeeding a child under 2 years	30-34	£75,000 to £99,999	Above 4	1	Scotland			South West			On 5-6 days per week	On 1-2 days per week	On 1-3 days per month	On 1-3 days per month	On 5-6 days per week	On 1-3 days per month	On 3-4 days per week	On 2-4 days per week	On 5-6 days per week	On 5-6 days per week	On 1-2 days per week	On 1-3 days per month	On 1-3 days per month	On 5-6 days per week	On 1-2 days per week	2		Increased	2	3
2023-05-05 21:18:50	2023-05-05 21:29:24	IP Address	69.117.24.231	100	634	True	2023-05-05 21:29:25	R_RVMKCg3BAqnDt2p					40.8088	-73.9195	anonymous	EN		I confirm that I have read and understood the “The Role of Fish and Seafood in the First 1000 Days of Life” Study Information Sheet,I agree that data gathered in this study will be stored anonymously and securely,I understand that my participation is voluntary and that I am free to withdraw at any time,I agree to take part in this study	Pregnant	Above 45	£75,000 to £99,999	Above 4	2	Wales		Mid Wales				On 3-4 days per week	On 3-4 days per week	On 5-6 days per week	On 5-6 days per week	On 5-6 days per week	On 3-4 days per week	On 1-2 days per week	On 1-2 days per week	On 1-3 days per month	On 1-2 days per week	On 1-3 days per month	On 1-2 days per week	On 1-2 days per week	On 3-4 days per week	On 1-3 days per month	3	Increased		4	3
2023-05-05 21:18:39	2023-05-05 21:29:26	IP Address	69.117.24.231	100	646	True	2023-05-05 21:29:27	R_2zUAntP2VMlf2P8					40.8088	-73.9195	anonymous	EN		I confirm that I have read and understood the “The Role of Fish and Seafood in the First 1000 Days of Life” Study Information Sheet,I agree that data gathered in this study will be stored anonymously and securely,I understand that my participation is voluntary and that I am free to withdraw at any time,I agree to take part in this study		40-44	£50,000 to £74,999	Above 4	2	England				South East		On 1-2 days per week	On 3-4 days per week	On 1-2 days per week	On 1-3 days per month	On 3-4 days per week	On 3-4 days per week	On 1-2 days per week	On 1-2 days per week	On 5-6 days per week	On 1-3 days per month	On 3-4 days per week	On 1-3 days per month	On 5-6 days per week	On 1-3 days per month	On 1-2 days per week	9
2023-05-05 21:18:42	2023-05-05 21:29:27	IP Address	69.117.24.231	100	644	True	2023-05-05 21:29:28	R_C9MvhfcaLWd37K9					40.8088	-73.9195	anonymous	EN		I confirm that I have read and understood the “The Role of Fish and Seafood in the First 1000 Days of Life” Study Information Sheet,I agree that data gathered in this study will be stored anonymously and securely,I understand that my participation is voluntary and that I am free to withdraw at any time,I agree to take part in this study	Breastfeeding a child under 2 years	30-34	£75,000 to £99,999	Above 4	1	England				South East		On 1-3 days per month	On 1-2 days per week	On 5-6 days per week	On 3-4 days per week	On 1-3 days per month	On 5-6 days per week	On 1-2 days per week	On 1-2 days per week	On 3-4 days per week	On 1-2 days per week	On 5-6 days per week	On 3-4 days per week	On 1-2 days per week	On 1-2 days per week	On 1-2 days per week	7		Increased	3	4
2023-05-05 21:18:47	2023-05-05 21:29:29	IP Address	69.117.24.231	100	641	True	2023-05-05 21:29:29	R_3Jrb53HI9ujCeMh					40.8088	-73.9195	anonymous	EN		I confirm that I have read and understood the “The Role of Fish and Seafood in the First 1000 Days of Life” Study Information Sheet,I agree that data gathered in this study will be stored anonymously and securely,I understand that my participation is voluntary and that I am free to withdraw at any time,I agree to take part in this study	Pregnant	35-39	£10,000 to £24,999	4	2	Northern Ireland	Tyrone					On 3-4 days per week	On 5-6 days per week	On 5-6 days per week	On 1-3 days per month	On 3-4 days per week	On 5-6 days per week	On 1-2 days per week	On 1-2 days per week	On 3-4 days per week	On 1-3 days per month	On 3-4 days per week	On 3-4 days per week	On 5-6 days per week	On 1-2 days per week	On 3-4 days per week	3	Increased		4	2
2023-05-05 21:18:37	2023-05-05 21:29:30	IP Address	69.117.24.231	100	652	True	2023-05-05 21:29:30	R_1eWd0SDnsw7ZfyH					40.8088	-73.9195	anonymous	EN		I confirm that I have read and understood the “The Role of Fish and Seafood in the First 1000 Days of Life” Study Information Sheet,I agree that data gathered in this study will be stored anonymously and securely,I understand that my participation is voluntary and that I am free to withdraw at any time,I agree to take part in this study	Feeding formula milk to a child under 2 years	30-34	£1 to £9,999	4	1	Northern Ireland	Fermanagh					On 1-2 days per week	On 1-2 days per week	On 3-4 days per week	On 3-4 days per week	On 1-2 days per week	On 1-3 days per month	On 1-2 days per week	On 1-3 days per month	On 5-6 days per week	On 1-3 days per month	On 1-3 days per month	On 1-3 days per month	On 3-4 days per week	On 5-6 days per week	On 3-4 days per week	4
2023-05-05 21:18:45	2023-05-05 21:29:32	IP Address	69.117.24.231	100	647	True	2023-05-05 21:29:33	R_3J34x32TzXnIAxR					40.8088	-73.9195	anonymous	EN		I confirm that I have read and understood the “The Role of Fish and Seafood in the First 1000 Days of Life” Study Information Sheet,I agree that data gathered in this study will be stored anonymously and securely,I understand that my participation is voluntary and that I am free to withdraw at any time,I agree to take part in this study	Feeding formula milk to a child under 2 years	35-39	£75,000 to £99,999	4	2	Northern Ireland	Derry/ Londonderry					On 1-2 days per week	On 1-2 days per week	On 1-3 days per month	On 3-4 days per week	On 1-3 days per month	On 5-6 days per week	On 5-6 days per week	On 2-4 days per week	On 1-2 days per week	On 1-3 days per month	On 5-6 days per week	On 1-3 days per month	On 3-4 days per week	On 5-6 days per week	On 1-2 days per week	6
2023-05-05 21:34:33	2023-05-05 21:44:45	IP Address	76.38.164.119	100	612	True	2023-05-05 21:44:46	R_TnDT5F3TiW6GaTT					43.041	-76.1489	anonymous	EN		I confirm that I have read and understood the “The Role of Fish and Seafood in the First 1000 Days of Life” Study Information Sheet,I agree that data gathered in this study will be stored anonymously and securely,I understand that my participation is voluntary and that I am free to withdraw at any time,I agree to take part in this study	Feeding baby foods or solids to a child under 2 years	30-34	£75,000 to £99,999	Above 4	1	England				East of England		On 1-2 days per week	On 1-3 days per month	On 3-4 days per week	On 1-2 days per week	On 1-2 days per week	On 1-3 days per month	On 5-6 days per week	On 5-6 days per week	On 3-4 days per week	On 3-4 days per week	On 3-4 days per week	On 1-2 days per week	On 3-4 days per week	On 5-6 days per week	On 3-4 days per week	9
2023-05-05 21:34:29	2023-05-05 21:44:46	IP Address	76.38.164.119	100	616	True	2023-05-05 21:44:47	R_pFSMzT915hIAILL					43.041	-76.1489	anonymous	EN		I confirm that I have read and understood the “The Role of Fish and Seafood in the First 1000 Days of Life” Study Information Sheet,I agree that data gathered in this study will be stored anonymously and securely,I understand that my participation is voluntary and that I am free to withdraw at any time,I agree to take part in this study	Pregnant	Below 20	£10,000 to £24,999	Above 4	1	Northern Ireland	Down					On 1-3 days per month	On 1-2 days per week	On 1-3 days per month	On 1-2 days per week	On 1-3 days per month	On 1-3 days per month	On 1-3 days per month	On 2-4 days per week	On 3-4 days per week	On 1-2 days per week	On 1-3 days per month	On 5-6 days per week	On 1-2 days per week	On 3-4 days per week	On 5-6 days per week	4	Increased		3	4
2023-05-05 21:34:28	2023-05-05 21:44:47	IP Address	76.38.164.119	100	619	True	2023-05-05 21:44:48	R_1Du5z26EPNjt9bm					43.041	-76.1489	anonymous	EN		I confirm that I have read and understood the “The Role of Fish and Seafood in the First 1000 Days of Life” Study Information Sheet,I agree that data gathered in this study will be stored anonymously and securely,I understand that my participation is voluntary and that I am free to withdraw at any time,I agree to take part in this study	Pregnant	Below 20	£10,000 to £24,999	4	2	Northern Ireland	Tyrone					On 3-4 days per week	On 3-4 days per week	On 5-6 days per week	On 3-4 days per week	On 1-3 days per month	On 5-6 days per week	On 1-2 days per week	On 2-4 days per week	On 3-4 days per week	On 1-3 days per month	On 1-2 days per week	On 3-4 days per week	On 1-2 days per week	On 3-4 days per week	On 1-3 days per month	8	Increased		2	1
2023-05-05 21:34:27	2023-05-05 21:44:48	IP Address	76.38.164.119	100	621	True	2023-05-05 21:44:49	R_VJqklOkgII1wcIp					43.041	-76.1489	anonymous	EN		I confirm that I have read and understood the “The Role of Fish and Seafood in the First 1000 Days of Life” Study Information Sheet,I agree that data gathered in this study will be stored anonymously and securely,I understand that my participation is voluntary and that I am free to withdraw at any time,I agree to take part in this study	Breastfeeding a child under 2 years	Below 20	£50,000 to £74,999	Above 4	1	Northern Ireland	Fermanagh					On 1-2 days per week	On 1-3 days per month	On 1-2 days per week	On 5-6 days per week	On 5-6 days per week	On 5-6 days per week	On 1-2 days per week	On 5-6 days per week	On 1-2 days per week	On 1-3 days per month	On 5-6 days per week	On 1-3 days per month	On 3-4 days per week	On 1-2 days per week	On 5-6 days per week	3		Increased	3	2
2023-05-05 21:34:35	2023-05-05 21:44:50	IP Address	68.196.177.227	100	614	True	2023-05-05 21:44:50	R_3Mljz1sqYNrjt9O					40.8771	-73.0885	anonymous	EN		I confirm that I have read and understood the “The Role of Fish and Seafood in the First 1000 Days of Life” Study Information Sheet,I agree that data gathered in this study will be stored anonymously and securely,I understand that my participation is voluntary and that I am free to withdraw at any time,I agree to take part in this study	Feeding baby foods or solids to a child under 2 years	30-34	£25,000 to £49,999	4	2	Wales		Mid Wales				On 3-4 days per week	On 5-6 days per week	On 5-6 days per week	On 3-4 days per week	On 1-2 days per week	On 1-3 days per month	On 3-4 days per week	On 2-4 days per week	On 5-6 days per week	On 1-2 days per week	On 1-3 days per month	On 3-4 days per week	On 1-3 days per month	On 5-6 days per week	On 1-2 days per week	3
2023-05-05 21:34:38	2023-05-05 21:44:51	IP Address	67.245.115.188	100	612	True	2023-05-05 21:44:52	R_1nOVOleXiyQJQ3C					40.7584	-73.7973	anonymous	EN		I confirm that I have read and understood the “The Role of Fish and Seafood in the First 1000 Days of Life” Study Information Sheet,I agree that data gathered in this study will be stored anonymously and securely,I understand that my participation is voluntary and that I am free to withdraw at any time,I agree to take part in this study	Feeding baby foods or solids to a child under 2 years	30-34	£10,000 to £24,999	4	2	Northern Ireland	Derry/ Londonderry					On 3-4 days per week	On 1-3 days per month	On 1-2 days per week	On 1-3 days per month	On 3-4 days per week	On 5-6 days per week	On 5-6 days per week	On 1-2 days per week	On 1-2 days per week	On 3-4 days per week	On 1-2 days per week	On 3-4 days per week	On 5-6 days per week	On 5-6 days per week	On 5-6 days per week	2
2023-05-05 21:34:40	2023-05-05 21:44:52	IP Address	67.245.115.188	100	612	True	2023-05-05 21:44:53	R_3nH62FgC8jaUCN7					40.7584	-73.7973	anonymous	EN		I confirm that I have read and understood the “The Role of Fish and Seafood in the First 1000 Days of Life” Study Information Sheet,I agree that data gathered in this study will be stored anonymously and securely,I understand that my participation is voluntary and that I am free to withdraw at any time,I agree to take part in this study	Breastfeeding a child under 2 years	25-29	£10,000 to £24,999	Above 4	2	England				South West		On 5-6 days per week	On 1-3 days per month	On 1-2 days per week	On 1-2 days per week	On 1-3 days per month	On 3-4 days per week	On 3-4 days per week	On 3-4 days per week	On 1-2 days per week	On 5-6 days per week	On 1-3 days per month	On 1-2 days per week	On 1-3 days per month	On 1-2 days per week	On 1-3 days per month	9		Increased	5	3
2023-05-05 21:34:43	2023-05-05 21:44:54	IP Address	67.245.115.188	100	610	True	2023-05-05 21:44:54	R_27fbasn3n71j1m7					40.7584	-73.7973	anonymous	EN		I confirm that I have read and understood the “The Role of Fish and Seafood in the First 1000 Days of Life” Study Information Sheet,I agree that data gathered in this study will be stored anonymously and securely,I understand that my participation is voluntary and that I am free to withdraw at any time,I agree to take part in this study	Feeding baby foods or solids to a child under 2 years	Below 20	£1 to £9,999	4	2	Wales		North Wales				On 5-6 days per week	On 3-4 days per week	On 3-4 days per week	On 1-3 days per month	On 3-4 days per week	On 1-2 days per week	On 1-2 days per week	On 5-6 days per week	On 3-4 days per week	On 1-3 days per month	On 1-3 days per month	On 1-3 days per month	On 1-3 days per month	On 1-2 days per week	On 1-3 days per month	1
2023-05-05 21:34:45	2023-05-05 21:44:55	IP Address	67.245.115.188	100	610	True	2023-05-05 21:44:56	R_2txJSKSMFgSS3Vr					40.7584	-73.7973	anonymous	EN		I confirm that I have read and understood the “The Role of Fish and Seafood in the First 1000 Days of Life” Study Information Sheet,I agree that data gathered in this study will be stored anonymously and securely,I understand that my participation is voluntary and that I am free to withdraw at any time,I agree to take part in this study	Feeding formula milk to a child under 2 years	Above 45	£50,000 to £74,999	Above 4	2	England				East of England		On 1-3 days per month	On 1-3 days per month	On 5-6 days per week	On 3-4 days per week	On 5-6 days per week	On 1-2 days per week	On 5-6 days per week	On 1-2 days per week	On 5-6 days per week	On 1-3 days per month	On 1-2 days per week	On 1-3 days per month	On 3-4 days per week	On 1-3 days per month	On 1-2 days per week	9
2023-05-05 21:34:47	2023-05-05 21:44:56	IP Address	67.245.115.188	100	609	True	2023-05-05 21:44:57	R_2cAXlQeoTTlQJcb					40.7584	-73.7973	anonymous	EN		I confirm that I have read and understood the “The Role of Fish and Seafood in the First 1000 Days of Life” Study Information Sheet,I agree that data gathered in this study will be stored anonymously and securely,I understand that my participation is voluntary and that I am free to withdraw at any time,I agree to take part in this study	Breastfeeding a child under 2 years	20-24	£25,000 to £49,999	4	2	Scotland			North East			On 5-6 days per week	On 5-6 days per week	On 1-3 days per month	On 3-4 days per week	On 5-6 days per week	On 1-3 days per month	On 1-3 days per month	On 5-6 days per week	On 3-4 days per week	On 5-6 days per week	On 1-2 days per week	On 5-6 days per week	On 1-2 days per week	On 1-2 days per week	On 3-4 days per week	6		Increased	5	2
2023-05-05 21:34:50	2023-05-05 21:44:58	IP Address	67.245.115.188	100	607	True	2023-05-05 21:44:58	R_3ksV4YPUGn7e0vu					40.7584	-73.7973	anonymous	EN		I confirm that I have read and understood the “The Role of Fish and Seafood in the First 1000 Days of Life” Study Information Sheet,I agree that data gathered in this study will be stored anonymously and securely,I understand that my participation is voluntary and that I am free to withdraw at any time,I agree to take part in this study	Feeding formula milk to a child under 2 years	Above 45	£10,000 to £24,999	4	2	Scotland			North West			On 5-6 days per week	On 3-4 days per week	On 5-6 days per week	On 5-6 days per week	On 5-6 days per week	On 1-3 days per month	On 1-2 days per week	On 1-2 days per week	On 3-4 days per week	On 1-2 days per week	On 1-3 days per month	On 1-3 days per month	On 1-2 days per week	On 3-4 days per week	On 1-2 days per week	7
2023-05-05 21:34:52	2023-05-05 21:44:59	IP Address	67.245.115.188	100	606	True	2023-05-05 21:45:00	R_1OxWuA8c4Gk6erp					40.7584	-73.7973	anonymous	EN		I confirm that I have read and understood the “The Role of Fish and Seafood in the First 1000 Days of Life” Study Information Sheet,I agree that data gathered in this study will be stored anonymously and securely,I understand that my participation is voluntary and that I am free to withdraw at any time,I agree to take part in this study	Feeding baby foods or solids to a child under 2 years	40-44	£75,000 to £99,999	Above 4	2	England				West Midlands		On 5-6 days per week	On 5-6 days per week	On 1-3 days per month	On 1-2 days per week	On 1-3 days per month	On 1-2 days per week	On 3-4 days per week	On 2-4 days per week	On 5-6 days per week	On 1-3 days per month	On 1-2 days per week	On 1-3 days per month	On 5-6 days per week	On 3-4 days per week	On 3-4 days per week	4
2023-05-05 21:35:01	2023-05-05 21:45:01	IP Address	67.245.115.188	100	599	True	2023-05-05 21:45:02	R_zZ1FCbMIZQtO55T					40.7584	-73.7973	anonymous	EN		I confirm that I have read and understood the “The Role of Fish and Seafood in the First 1000 Days of Life” Study Information Sheet,I agree that data gathered in this study will be stored anonymously and securely,I understand that my participation is voluntary and that I am free to withdraw at any time,I agree to take part in this study	Feeding formula milk to a child under 2 years	Above 45	£50,000 to £74,999	4	2	England				Yorkshire and Humber		On 3-4 days per week	On 1-3 days per month	On 3-4 days per week	On 1-3 days per month	On 1-2 days per week	On 1-2 days per week	On 1-2 days per week	On 1-2 days per week	On 5-6 days per week	On 5-6 days per week	On 5-6 days per week	On 1-2 days per week	On 3-4 days per week	On 1-3 days per month	On 3-4 days per week	2
2023-05-05 21:34:58	2023-05-05 21:45:02	IP Address	67.245.115.188	100	603	True	2023-05-05 21:45:03	R_1WT1fcrtdfJHnUZ					40.7584	-73.7973	anonymous	EN		I confirm that I have read and understood the “The Role of Fish and Seafood in the First 1000 Days of Life” Study Information Sheet,I agree that data gathered in this study will be stored anonymously and securely,I understand that my participation is voluntary and that I am free to withdraw at any time,I agree to take part in this study	Pregnant	30-34	£50,000 to £74,999	4	1	Wales		North Wales				On 1-2 days per week	On 5-6 days per week	On 1-3 days per month	On 5-6 days per week	On 1-3 days per month	On 3-4 days per week	On 1-2 days per week	On 3-4 days per week	On 1-2 days per week	On 5-6 days per week	On 1-3 days per month	On 1-2 days per week	On 1-3 days per month	On 1-3 days per month	On 3-4 days per week	3	Decreased
2023-05-05 21:34:57	2023-05-05 21:45:04	IP Address	67.245.115.188	100	607	True	2023-05-05 21:45:05	R_1OxBVbkRr5XbQIq					40.7584	-73.7973	anonymous	EN		I confirm that I have read and understood the “The Role of Fish and Seafood in the First 1000 Days of Life” Study Information Sheet,I agree that data gathered in this study will be stored anonymously and securely,I understand that my participation is voluntary and that I am free to withdraw at any time,I agree to take part in this study	Feeding formula milk to a child under 2 years	35-39	£25,000 to £49,999	4	2	Scotland			North West			On 1-3 days per month	On 1-3 days per month	On 5-6 days per week	On 1-3 days per month	On 5-6 days per week	On 3-4 days per week	On 1-3 days per month	On 5-6 days per week	On 1-2 days per week	On 1-3 days per month	On 5-6 days per week	On 5-6 days per week	On 5-6 days per week	On 1-2 days per week	On 3-4 days per week	10
2023-05-05 21:34:54	2023-05-05 21:45:05	IP Address	67.245.115.188	100	610	True	2023-05-05 21:45:06	R_31HQrAgn6cjIOCS					40.7584	-73.7973	anonymous	EN		I confirm that I have read and understood the “The Role of Fish and Seafood in the First 1000 Days of Life” Study Information Sheet,I agree that data gathered in this study will be stored anonymously and securely,I understand that my participation is voluntary and that I am free to withdraw at any time,I agree to take part in this study	Feeding formula milk to a child under 2 years	30-34	£75,000 to £99,999	Above 4	1	Wales		West Wales				On 1-2 days per week	On 5-6 days per week	On 1-3 days per month	On 1-3 days per month	On 3-4 days per week	On 1-2 days per week	On 1-3 days per month	On 1-3 days per month	On 1-3 days per month	On 1-2 days per week	On 1-3 days per month	On 3-4 days per week	On 1-3 days per month	On 5-6 days per week	On 5-6 days per week	7
2023-05-05 21:35:03	2023-05-05 21:45:07	IP Address	67.245.115.188	100	603	True	2023-05-05 21:45:08	R_eff9S39bSYr3zfX					40.7584	-73.7973	anonymous	EN		I confirm that I have read and understood the “The Role of Fish and Seafood in the First 1000 Days of Life” Study Information Sheet,I agree that data gathered in this study will be stored anonymously and securely,I understand that my participation is voluntary and that I am free to withdraw at any time,I agree to take part in this study	Feeding baby foods or solids to a child under 2 years	40-44	£10,000 to £24,999	Above 4	2	Northern Ireland	Antrim					On 1-2 days per week	On 1-3 days per month	On 1-3 days per month	On 1-2 days per week	On 3-4 days per week	On 1-2 days per week	On 5-6 days per week	On 5-6 days per week	On 1-2 days per week	On 5-6 days per week	On 5-6 days per week	On 1-3 days per month	On 3-4 days per week	On 3-4 days per week	On 1-3 days per month	7
2023-05-05 21:35:05	2023-05-05 21:45:08	IP Address	67.245.115.188	100	603	True	2023-05-05 21:45:09	R_4So99HAUyHQQvKx					40.7584	-73.7973	anonymous	EN		I confirm that I have read and understood the “The Role of Fish and Seafood in the First 1000 Days of Life” Study Information Sheet,I agree that data gathered in this study will be stored anonymously and securely,I understand that my participation is voluntary and that I am free to withdraw at any time,I agree to take part in this study	Feeding formula milk to a child under 2 years	Above 45	£50,000 to £74,999	4	1	Scotland			North East			On 1-3 days per month	On 1-2 days per week	On 1-2 days per week	On 3-4 days per week	On 1-2 days per week	On 5-6 days per week	On 3-4 days per week	On 5-6 days per week	On 3-4 days per week	On 3-4 days per week	On 1-3 days per month	On 5-6 days per week	On 3-4 days per week	On 1-3 days per month	On 3-4 days per week	2
2023-05-05 21:35:07	2023-05-05 21:45:10	IP Address	67.245.115.188	100	603	True	2023-05-05 21:45:11	R_1Egk2LH6NCF5rik					40.7584	-73.7973	anonymous	EN		I confirm that I have read and understood the “The Role of Fish and Seafood in the First 1000 Days of Life” Study Information Sheet,I agree that data gathered in this study will be stored anonymously and securely,I understand that my participation is voluntary and that I am free to withdraw at any time,I agree to take part in this study	Breastfeeding a child under 2 years	20-24	£10,000 to £24,999	4	1	Wales		West Wales				On 3-4 days per week	On 3-4 days per week	On 5-6 days per week	On 3-4 days per week	On 1-2 days per week	On 1-3 days per month	On 3-4 days per week	On 5-6 days per week	On 1-3 days per month	On 5-6 days per week	On 5-6 days per week	On 3-4 days per week	On 3-4 days per week	On 3-4 days per week	On 5-6 days per week	10		Increased	4	5
2023-05-05 21:35:10	2023-05-05 21:45:11	IP Address	67.245.115.188	100	601	True	2023-05-05 21:45:12	R_O23TCqVCp8wAaSB					40.7584	-73.7973	anonymous	EN		I confirm that I have read and understood the “The Role of Fish and Seafood in the First 1000 Days of Life” Study Information Sheet,I agree that data gathered in this study will be stored anonymously and securely,I understand that my participation is voluntary and that I am free to withdraw at any time,I agree to take part in this study	Breastfeeding a child under 2 years	35-39	£25,000 to £49,999	Above 4	1	Scotland			South East			On 3-4 days per week	On 1-3 days per month	On 5-6 days per week	On 5-6 days per week	On 1-2 days per week	On 1-3 days per month	On 3-4 days per week	On 5-6 days per week	On 5-6 days per week	On 1-2 days per week	On 1-3 days per month	On 1-2 days per week	On 3-4 days per week	On 1-3 days per month	On 3-4 days per week	10		Increased	3	2
2023-05-05 22:20:02	2023-05-05 22:36:41	IP Address	69.122.91.78	100	998	True	2023-05-05 22:36:42	R_2S5ZQ4ANMKs5zcF					40.8343	-73.9235	anonymous	EN		I confirm that I have read and understood the “The Role of Fish and Seafood in the First 1000 Days of Life” Study Information Sheet,I agree that data gathered in this study will be stored anonymously and securely,I understand that my participation is voluntary and that I am free to withdraw at any time,I agree to take part in this study	Feeding baby foods or solids to a child under 2 years	Below 20	£75,000 to £99,999	4	2	Wales		West Wales				On 1-3 days per month	On 5-6 days per week	On 1-3 days per month	On 1-2 days per week	On 1-3 days per month	On 1-3 days per month	On 5-6 days per week	On 5-6 days per week	On 1-2 days per week	On 1-3 days per month	On 1-2 days per week	On 1-3 days per month	On 5-6 days per week	On 1-2 days per week	On 1-3 days per month	7
2023-05-05 22:20:00	2023-05-05 22:36:45	IP Address	69.122.91.78	100	1004	True	2023-05-05 22:36:45	R_1MZhdPJwcvYDgOH					40.8343	-73.9235	anonymous	EN		I confirm that I have read and understood the “The Role of Fish and Seafood in the First 1000 Days of Life” Study Information Sheet,I agree that data gathered in this study will be stored anonymously and securely,I understand that my participation is voluntary and that I am free to withdraw at any time,I agree to take part in this study	Feeding formula milk to a child under 2 years	40-44	£10,000 to £24,999	4	1	Northern Ireland	Derry/ Londonderry					On 1-2 days per week	On 1-3 days per month	On 5-6 days per week	On 1-3 days per month	On 1-2 days per week	On 3-4 days per week	On 3-4 days per week	On 1-3 days per month	On 1-2 days per week	On 3-4 days per week	On 5-6 days per week	On 5-6 days per week	On 1-3 days per month	On 1-3 days per month	On 3-4 days per week	4
2023-05-05 22:19:58	2023-05-05 22:36:46	IP Address	69.122.91.78	100	1008	True	2023-05-05 22:36:47	R_zewtRirsazYJsHL					40.8343	-73.9235	anonymous	EN		I confirm that I have read and understood the “The Role of Fish and Seafood in the First 1000 Days of Life” Study Information Sheet,I agree that data gathered in this study will be stored anonymously and securely,I understand that my participation is voluntary and that I am free to withdraw at any time,I agree to take part in this study	Feeding baby foods or solids to a child under 2 years	25-29	£75,000 to £99,999	Above 4	1	Northern Ireland	Fermanagh					On 3-4 days per week	On 1-3 days per month	On 5-6 days per week	On 1-2 days per week	On 1-3 days per month	On 3-4 days per week	On 5-6 days per week	On 3-4 days per week	On 3-4 days per week	On 3-4 days per week	On 1-3 days per month	On 1-3 days per month	On 1-2 days per week	On 1-3 days per month	On 5-6 days per week	7
2023-05-05 22:19:56	2023-05-05 22:36:48	IP Address	69.122.91.78	100	1012	True	2023-05-05 22:36:49	R_3J44zZEpbP7oxbu					40.8343	-73.9235	anonymous	EN		I confirm that I have read and understood the “The Role of Fish and Seafood in the First 1000 Days of Life” Study Information Sheet,I agree that data gathered in this study will be stored anonymously and securely,I understand that my participation is voluntary and that I am free to withdraw at any time,I agree to take part in this study	Feeding baby foods or solids to a child under 2 years	35-39	£10,000 to £24,999	4	2	Scotland			South East			On 5-6 days per week	On 1-2 days per week	On 5-6 days per week	On 1-3 days per month	On 1-2 days per week	On 3-4 days per week	On 1-2 days per week	On 5-6 days per week	On 1-2 days per week	On 1-2 days per week	On 5-6 days per week	On 1-3 days per month	On 5-6 days per week	On 1-2 days per week	On 1-3 days per month	10
2023-05-05 22:19:53	2023-05-05 22:36:51	IP Address	69.122.91.78	100	1017	True	2023-05-05 22:36:51	R_37xUAVaWbytiEWl					40.8343	-73.9235	anonymous	EN		I confirm that I have read and understood the “The Role of Fish and Seafood in the First 1000 Days of Life” Study Information Sheet,I agree that data gathered in this study will be stored anonymously and securely,I understand that my participation is voluntary and that I am free to withdraw at any time,I agree to take part in this study	Pregnant	35-39	£1 to £9,999	Above 4	2	Wales		Mid Wales				On 5-6 days per week	On 1-3 days per month	On 3-4 days per week	On 5-6 days per week	On 5-6 days per week	On 3-4 days per week	On 3-4 days per week	On 5-6 days per week	On 3-4 days per week	On 3-4 days per week	On 1-3 days per month	On 1-2 days per week	On 3-4 days per week	On 1-3 days per month	On 3-4 days per week	5	Stayed the same
2023-05-05 22:19:49	2023-05-05 22:36:53	IP Address	69.122.91.78	100	1023	True	2023-05-05 22:36:53	R_1dN6cOvNUnueHWt					40.8343	-73.9235	anonymous	EN		I confirm that I have read and understood the “The Role of Fish and Seafood in the First 1000 Days of Life” Study Information Sheet,I agree that data gathered in this study will be stored anonymously and securely,I understand that my participation is voluntary and that I am free to withdraw at any time,I agree to take part in this study	Breastfeeding a child under 2 years	40-44	£1 to £9,999	Above 4	2	Scotland			North West			On 3-4 days per week	On 3-4 days per week	On 1-2 days per week	On 1-3 days per month	On 3-4 days per week	On 3-4 days per week	On 5-6 days per week	On 1-2 days per week	On 1-3 days per month	On 1-2 days per week	On 1-2 days per week	On 5-6 days per week	On 3-4 days per week	On 3-4 days per week	On 5-6 days per week	4		Increased	4	1
2023-05-05 22:19:46	2023-05-05 22:36:54	IP Address	69.122.91.78	100	1027	True	2023-05-05 22:36:55	R_T1kGyhu5BeFiH3r					40.8343	-73.9235	anonymous	EN		I confirm that I have read and understood the “The Role of Fish and Seafood in the First 1000 Days of Life” Study Information Sheet,I agree that data gathered in this study will be stored anonymously and securely,I understand that my participation is voluntary and that I am free to withdraw at any time,I agree to take part in this study	Breastfeeding a child under 2 years	35-39	£25,000 to £49,999	Above 4	2	Scotland			North East			On 3-4 days per week	On 3-4 days per week	On 1-2 days per week	On 1-3 days per month	On 5-6 days per week	On 3-4 days per week	On 1-2 days per week	On 5-6 days per week	On 1-2 days per week	On 5-6 days per week	On 1-3 days per month	On 1-2 days per week	On 1-2 days per week	On 3-4 days per week	On 1-3 days per month	4		Increased	3	5
2023-05-05 22:19:45	2023-05-05 22:36:55	IP Address	69.122.91.78	100	1030	True	2023-05-05 22:36:56	R_5guGcIc6E6xp3gd					40.8343	-73.9235	anonymous	EN		I confirm that I have read and understood the “The Role of Fish and Seafood in the First 1000 Days of Life” Study Information Sheet,I agree that data gathered in this study will be stored anonymously and securely,I understand that my participation is voluntary and that I am free to withdraw at any time,I agree to take part in this study	Breastfeeding a child under 2 years	25-29	£25,000 to £49,999	4	1	Wales		South Wales				On 3-4 days per week	On 1-2 days per week	On 3-4 days per week	On 3-4 days per week	On 1-2 days per week	On 3-4 days per week	On 5-6 days per week	On 2-4 days per week	On 1-2 days per week	On 1-2 days per week	On 1-2 days per week	On 5-6 days per week	On 1-3 days per month	On 1-3 days per month	On 3-4 days per week	4		Increased	3	1
2023-05-05 22:19:43	2023-05-05 22:36:58	IP Address	69.122.91.78	100	1035	True	2023-05-05 22:36:59	R_31pf8lZcLYLeiXv					40.8343	-73.9235	anonymous	EN		I confirm that I have read and understood the “The Role of Fish and Seafood in the First 1000 Days of Life” Study Information Sheet,I agree that data gathered in this study will be stored anonymously and securely,I understand that my participation is voluntary and that I am free to withdraw at any time,I agree to take part in this study	Feeding baby foods or solids to a child under 2 years	Below 20	£50,000 to £74,999	4	2	Wales		South Wales				On 3-4 days per week	On 1-3 days per month	On 5-6 days per week	On 1-3 days per month	On 1-3 days per month	On 1-2 days per week	On 5-6 days per week	On 2-4 days per week	On 3-4 days per week	On 5-6 days per week	On 3-4 days per week	On 1-3 days per month	On 3-4 days per week	On 1-3 days per month	On 1-3 days per month	1
2023-05-05 22:19:40	2023-05-05 22:37:01	IP Address	69.122.91.78	100	1040	True	2023-05-05 22:37:01	R_1kYTOf68vJLiqHD					40.8343	-73.9235	anonymous	EN		I confirm that I have read and understood the “The Role of Fish and Seafood in the First 1000 Days of Life” Study Information Sheet,I agree that data gathered in this study will be stored anonymously and securely,I understand that my participation is voluntary and that I am free to withdraw at any time,I agree to take part in this study	Feeding formula milk to a child under 2 years	35-39	£25,000 to £49,999	4	2	England				North East		On 1-3 days per month	On 3-4 days per week	On 1-2 days per week	On 3-4 days per week	On 1-2 days per week	On 5-6 days per week	On 1-2 days per week	On 2-4 days per week	On 3-4 days per week	On 5-6 days per week	On 3-4 days per week	On 3-4 days per week	On 1-2 days per week	On 5-6 days per week	On 1-3 days per month	9
2023-05-05 22:19:37	2023-05-05 22:37:02	IP Address	69.122.91.78	100	1044	True	2023-05-05 22:37:03	R_1erd504gI0fIfio					40.8343	-73.9235	anonymous	EN		I confirm that I have read and understood the “The Role of Fish and Seafood in the First 1000 Days of Life” Study Information Sheet,I agree that data gathered in this study will be stored anonymously and securely,I understand that my participation is voluntary and that I am free to withdraw at any time,I agree to take part in this study	Pregnant	Above 45	£1 to £9,999	4	2	Scotland			North West			On 1-2 days per week	On 3-4 days per week	On 5-6 days per week	On 3-4 days per week	On 5-6 days per week	On 3-4 days per week	On 3-4 days per week	On 3-4 days per week	On 3-4 days per week	On 5-6 days per week	On 1-3 days per month	On 1-3 days per month	On 1-3 days per month	On 1-2 days per week	On 1-3 days per month	1	Decreased
2023-05-05 22:19:34	2023-05-05 22:37:03	IP Address	69.122.91.78	100	1049	True	2023-05-05 22:37:05	R_2ARS1rAQvTuWYvU					40.8343	-73.9235	anonymous	EN		I confirm that I have read and understood the “The Role of Fish and Seafood in the First 1000 Days of Life” Study Information Sheet,I agree that data gathered in this study will be stored anonymously and securely,I understand that my participation is voluntary and that I am free to withdraw at any time,I agree to take part in this study	Breastfeeding a child under 2 years	40-44	£50,000 to £74,999	Above 4	2	Scotland			South East			On 1-2 days per week	On 3-4 days per week	On 5-6 days per week	On 5-6 days per week	On 3-4 days per week	On 1-2 days per week	On 1-2 days per week	On 1-3 days per month	On 3-4 days per week	On 1-3 days per month	On 5-6 days per week	On 1-2 days per week	On 3-4 days per week	On 3-4 days per week	On 3-4 days per week	8		Increased	5	2
2023-05-05 22:19:32	2023-05-05 22:37:06	IP Address	69.122.91.78	100	1053	True	2023-05-05 22:37:06	R_1QEhl7x1tVg7cKw					40.8343	-73.9235	anonymous	EN		I confirm that I have read and understood the “The Role of Fish and Seafood in the First 1000 Days of Life” Study Information Sheet,I agree that data gathered in this study will be stored anonymously and securely,I understand that my participation is voluntary and that I am free to withdraw at any time,I agree to take part in this study	Breastfeeding a child under 2 years	20-24	£25,000 to £49,999	4	1	England				Yorkshire and Humber		On 3-4 days per week	On 5-6 days per week	On 1-2 days per week	On 5-6 days per week	On 5-6 days per week	On 3-4 days per week	On 3-4 days per week	On 5-6 days per week	On 5-6 days per week	On 5-6 days per week	On 3-4 days per week	On 1-3 days per month	On 1-2 days per week	On 1-3 days per month	On 1-3 days per month	1		Increased	4	3
2023-05-05 22:19:30	2023-05-05 22:37:08	IP Address	69.122.91.78	100	1058	True	2023-05-05 22:37:09	R_3jcEXNph03D1dET					40.8343	-73.9235	anonymous	EN		I confirm that I have read and understood the “The Role of Fish and Seafood in the First 1000 Days of Life” Study Information Sheet,I agree that data gathered in this study will be stored anonymously and securely,I understand that my participation is voluntary and that I am free to withdraw at any time,I agree to take part in this study	Pregnant	35-39	£10,000 to £24,999	Above 4	1	Wales		South Wales				On 1-2 days per week	On 3-4 days per week	On 1-2 days per week	On 3-4 days per week	On 3-4 days per week	On 5-6 days per week	On 5-6 days per week	On 1-2 days per week	On 1-3 days per month	On 1-3 days per month	On 3-4 days per week	On 3-4 days per week	On 1-3 days per month	On 5-6 days per week	On 1-2 days per week	7	Stayed the same
2023-05-05 22:19:28	2023-05-05 22:37:10	IP Address	69.122.91.78	100	1062	True	2023-05-05 22:37:11	R_ddpfXVghPU5kQw1					40.8343	-73.9235	anonymous	EN		I confirm that I have read and understood the “The Role of Fish and Seafood in the First 1000 Days of Life” Study Information Sheet,I agree that data gathered in this study will be stored anonymously and securely,I understand that my participation is voluntary and that I am free to withdraw at any time,I agree to take part in this study	Breastfeeding a child under 2 years	30-34	£10,000 to £24,999	4	1	Scotland			South West			On 3-4 days per week	On 5-6 days per week	On 1-3 days per month	On 3-4 days per week	On 3-4 days per week	On 5-6 days per week	On 1-2 days per week	On 1-3 days per month	On 3-4 days per week	On 1-2 days per week	On 1-2 days per week	On 1-2 days per week	On 1-2 days per week	On 3-4 days per week	On 3-4 days per week	8		Increased	2	1
2023-05-05 22:19:25	2023-05-05 22:37:14	IP Address	69.122.91.78	100	1069	True	2023-05-05 22:37:15	R_51GUYgYbeJVWYa5					40.8343	-73.9235	anonymous	EN		I confirm that I have read and understood the “The Role of Fish and Seafood in the First 1000 Days of Life” Study Information Sheet,I agree that data gathered in this study will be stored anonymously and securely,I understand that my participation is voluntary and that I am free to withdraw at any time,I agree to take part in this study	Feeding baby foods or solids to a child under 2 years	20-24	£1 to £9,999	4	2	Wales		Mid Wales				On 1-3 days per month	On 1-2 days per week	On 1-2 days per week	On 1-2 days per week	On 1-3 days per month	On 1-2 days per week	On 1-2 days per week	On 3-4 days per week	On 3-4 days per week	On 3-4 days per week	On 3-4 days per week	On 1-3 days per month	On 1-3 days per month	On 5-6 days per week	On 5-6 days per week	8
2023-05-05 22:19:23	2023-05-05 22:37:20	IP Address	69.122.91.78	100	1077	True	2023-05-05 22:37:20	R_2ciOTPmjvOu6jjl					40.8343	-73.9235	anonymous	EN		I confirm that I have read and understood the “The Role of Fish and Seafood in the First 1000 Days of Life” Study Information Sheet,I agree that data gathered in this study will be stored anonymously and securely,I understand that my participation is voluntary and that I am free to withdraw at any time,I agree to take part in this study	Pregnant	40-44	£25,000 to £49,999	Above 4	1	Wales		West Wales				On 3-4 days per week	On 1-2 days per week	On 5-6 days per week	On 1-2 days per week	On 1-3 days per month	On 3-4 days per week	On 1-2 days per week	On 3-4 days per week	On 5-6 days per week	On 1-2 days per week	On 5-6 days per week	On 1-3 days per month	On 3-4 days per week	On 1-3 days per month	On 1-2 days per week	6	Stayed the same
2023-05-05 22:19:21	2023-05-05 22:37:21	IP Address	69.122.91.78	100	1080	True	2023-05-05 22:37:22	R_3etvarWUxSJjyvP					40.8343	-73.9235	anonymous	EN		I confirm that I have read and understood the “The Role of Fish and Seafood in the First 1000 Days of Life” Study Information Sheet,I agree that data gathered in this study will be stored anonymously and securely,I understand that my participation is voluntary and that I am free to withdraw at any time,I agree to take part in this study	Breastfeeding a child under 2 years	25-29	£25,000 to £49,999	4	1	England				North East		On 5-6 days per week	On 3-4 days per week	On 5-6 days per week	On 1-2 days per week	On 5-6 days per week	On 5-6 days per week	On 5-6 days per week	On 2-4 days per week	On 1-2 days per week	On 5-6 days per week	On 1-3 days per month	On 1-3 days per month	On 5-6 days per week	On 5-6 days per week	On 3-4 days per week	2		Increased	5	1
2023-05-05 22:19:21	2023-05-05 22:37:23	IP Address	69.122.91.78	100	1082	True	2023-05-05 22:37:23	R_3dH8pgsnShtYxx6					40.8343	-73.9235	anonymous	EN		I confirm that I have read and understood the “The Role of Fish and Seafood in the First 1000 Days of Life” Study Information Sheet,I agree that data gathered in this study will be stored anonymously and securely,I understand that my participation is voluntary and that I am free to withdraw at any time,I agree to take part in this study	Feeding baby foods or solids to a child under 2 years	30-34	£75,000 to £99,999	4	1	Wales		Mid Wales				On 3-4 days per week	On 1-2 days per week	On 3-4 days per week	On 5-6 days per week	On 5-6 days per week	On 3-4 days per week	On 1-2 days per week	On 3-4 days per week	On 1-3 days per month	On 1-3 days per month	On 1-3 days per month	On 1-3 days per month	On 1-2 days per week	On 3-4 days per week	On 3-4 days per week	6
2023-05-05 22:19:54	2023-05-05 22:36:43	IP Address	69.122.91.78	100	1009	True	2023-05-05 22:51:46	R_31i6NpC3Mzbjk1m					40.8343	-73.9235	anonymous	EN		I confirm that I have read and understood the “The Role of Fish and Seafood in the First 1000 Days of Life” Study Information Sheet,I agree that data gathered in this study will be stored anonymously and securely,I understand that my participation is voluntary and that I am free to withdraw at any time,I agree to take part in this study	Breastfeeding a child under 2 years	25-29	£50,000 to £74,999	4	2	Wales		Mid Wales				On 1-3 days per month	On 5-6 days per week	On 5-6 days per week	On 3-4 days per week	On 5-6 days per week	On 1-2 days per week	On 1-2 days per week	On 5-6 days per week	On 1-2 days per week	On 5-6 days per week	On 3-4 days per week	On 1-2 days per week	On 1-3 days per month	On 1-3 days per month	On 3-4 days per week	5		Increased	3	1
2023-05-05 22:43:09	2023-05-05 22:55:51	IP Address	72.226.6.27	100	761	True	2023-05-05 22:55:51	R_2UVm94vGrQBBSYk					40.7609	-73.9115	anonymous	EN		I confirm that I have read and understood the “The Role of Fish and Seafood in the First 1000 Days of Life” Study Information Sheet,I agree that data gathered in this study will be stored anonymously and securely,I understand that my participation is voluntary and that I am free to withdraw at any time,I agree to take part in this study	Feeding baby foods or solids to a child under 2 years	35-39	£75,000 to £99,999	Above 4	1	Wales		North Wales				On 5-6 days per week	On 3-4 days per week	On 1-3 days per month	On 1-2 days per week	On 1-3 days per month	On 3-4 days per week	On 5-6 days per week	On 1-3 days per month	On 5-6 days per week	On 1-2 days per week	On 3-4 days per week	On 1-3 days per month	On 1-3 days per month	On 1-2 days per week	On 1-3 days per month	6
2023-05-05 22:42:52	2023-05-05 22:55:53	IP Address	72.226.6.27	100	781	True	2023-05-05 22:55:53	R_1H8iS6msvQomfjE					40.7609	-73.9115	anonymous	EN		I confirm that I have read and understood the “The Role of Fish and Seafood in the First 1000 Days of Life” Study Information Sheet,I agree that data gathered in this study will be stored anonymously and securely,I understand that my participation is voluntary and that I am free to withdraw at any time,I agree to take part in this study	Feeding baby foods or solids to a child under 2 years	30-34	£25,000 to £49,999	Above 4	2	Wales		North Wales				On 1-3 days per month	On 1-2 days per week	On 5-6 days per week	On 1-2 days per week	On 3-4 days per week	On 3-4 days per week	On 5-6 days per week	On 2-4 days per week	On 3-4 days per week	On 1-3 days per month	On 3-4 days per week	On 1-3 days per month	On 5-6 days per week	On 3-4 days per week	On 3-4 days per week	6
2023-05-05 22:42:49	2023-05-05 22:55:55	IP Address	72.226.6.27	100	785	True	2023-05-05 22:55:56	R_3lQdKDRXpQLTORx					40.7609	-73.9115	anonymous	EN		I confirm that I have read and understood the “The Role of Fish and Seafood in the First 1000 Days of Life” Study Information Sheet,I agree that data gathered in this study will be stored anonymously and securely,I understand that my participation is voluntary and that I am free to withdraw at any time,I agree to take part in this study	Feeding formula milk to a child under 2 years	Below 20	£50,000 to £74,999	4	2	England				North East		On 3-4 days per week	On 1-2 days per week	On 5-6 days per week	On 5-6 days per week	On 5-6 days per week	On 3-4 days per week	On 1-3 days per month	On 3-4 days per week	On 5-6 days per week	On 5-6 days per week	On 1-2 days per week	On 1-2 days per week	On 1-3 days per month	On 3-4 days per week	On 3-4 days per week	5
2023-05-05 22:42:58	2023-05-05 22:55:56	IP Address	72.226.6.27	100	778	True	2023-05-05 22:55:57	R_1LjU4aHHkDLIXZY					40.7609	-73.9115	anonymous	EN		I confirm that I have read and understood the “The Role of Fish and Seafood in the First 1000 Days of Life” Study Information Sheet,I agree that data gathered in this study will be stored anonymously and securely,I understand that my participation is voluntary and that I am free to withdraw at any time,I agree to take part in this study	Feeding formula milk to a child under 2 years	25-29	£10,000 to £24,999	Above 4	1	Northern Ireland	Down					On 1-3 days per month	On 1-2 days per week	On 5-6 days per week	On 1-2 days per week	On 1-3 days per month	On 5-6 days per week	On 1-2 days per week	On 3-4 days per week	On 5-6 days per week	On 3-4 days per week	On 3-4 days per week	On 1-2 days per week	On 3-4 days per week	On 3-4 days per week	On 1-2 days per week	9
2023-05-05 22:42:56	2023-05-05 22:55:59	IP Address	72.226.6.27	100	782	True	2023-05-05 22:55:59	R_Z1U54XyOFcrn9Yt					40.7609	-73.9115	anonymous	EN		I confirm that I have read and understood the “The Role of Fish and Seafood in the First 1000 Days of Life” Study Information Sheet,I agree that data gathered in this study will be stored anonymously and securely,I understand that my participation is voluntary and that I am free to withdraw at any time,I agree to take part in this study	Feeding formula milk to a child under 2 years	Below 20	£1 to £9,999	4	2	Scotland			North West			On 3-4 days per week	On 1-2 days per week	On 3-4 days per week	On 1-3 days per month	On 1-2 days per week	On 5-6 days per week	On 1-2 days per week	On 5-6 days per week	On 1-2 days per week	On 1-3 days per month	On 5-6 days per week	On 3-4 days per week	On 5-6 days per week	On 3-4 days per week	On 5-6 days per week	7
2023-05-05 22:42:54	2023-05-05 22:56:00	IP Address	72.226.6.27	100	786	True	2023-05-05 22:56:01	R_Qc5DFrvicOHlxWF					40.7609	-73.9115	anonymous	EN		I confirm that I have read and understood the “The Role of Fish and Seafood in the First 1000 Days of Life” Study Information Sheet,I agree that data gathered in this study will be stored anonymously and securely,I understand that my participation is voluntary and that I am free to withdraw at any time,I agree to take part in this study	Feeding formula milk to a child under 2 years	30-34	£75,000 to £99,999	Above 4	1	England				South West		On 5-6 days per week	On 3-4 days per week	On 5-6 days per week	On 5-6 days per week	On 1-3 days per month	On 1-3 days per month	On 5-6 days per week	On 3-4 days per week	On 1-2 days per week	On 1-3 days per month	On 5-6 days per week	On 1-2 days per week	On 5-6 days per week	On 1-2 days per week	On 1-3 days per month	10
2023-05-05 22:42:36	2023-05-05 22:56:02	IP Address	72.226.6.27	100	806	True	2023-05-05 22:56:03	R_di0HaEmyoQq6fXb					40.7609	-73.9115	anonymous	EN		I confirm that I have read and understood the “The Role of Fish and Seafood in the First 1000 Days of Life” Study Information Sheet,I agree that data gathered in this study will be stored anonymously and securely,I understand that my participation is voluntary and that I am free to withdraw at any time,I agree to take part in this study	Pregnant	35-39	£1 to £9,999	Above 4	1	Wales		West Wales				On 5-6 days per week	On 1-3 days per month	On 1-3 days per month	On 1-3 days per month	On 1-3 days per month	On 3-4 days per week	On 1-3 days per month	On 3-4 days per week	On 1-3 days per month	On 1-3 days per month	On 5-6 days per week	On 3-4 days per week	On 1-2 days per week	On 1-3 days per month	On 1-2 days per week	9	Stayed the same
2023-05-05 22:42:30	2023-05-05 22:56:03	IP Address	72.226.6.27	100	813	True	2023-05-05 22:56:04	R_1eUGBnoxR6ZOc5S					40.7609	-73.9115	anonymous	EN		I confirm that I have read and understood the “The Role of Fish and Seafood in the First 1000 Days of Life” Study Information Sheet,I agree that data gathered in this study will be stored anonymously and securely,I understand that my participation is voluntary and that I am free to withdraw at any time,I agree to take part in this study	Feeding formula milk to a child under 2 years	Below 20	£50,000 to £74,999	4	1	Northern Ireland	Antrim					On 5-6 days per week	On 5-6 days per week	On 1-3 days per month	On 3-4 days per week	On 1-3 days per month	On 3-4 days per week	On 1-2 days per week	On 2-4 days per week	On 5-6 days per week	On 5-6 days per week	On 3-4 days per week	On 3-4 days per week	On 1-3 days per month	On 1-2 days per week	On 1-3 days per month	4
2023-05-05 22:42:40	2023-05-05 22:56:07	IP Address	98.116.193.236	100	806	True	2023-05-05 22:56:07	R_1FzX2oUSv8any9b					40.9484	-73.7324	anonymous	EN		I confirm that I have read and understood the “The Role of Fish and Seafood in the First 1000 Days of Life” Study Information Sheet,I agree that data gathered in this study will be stored anonymously and securely,I understand that my participation is voluntary and that I am free to withdraw at any time,I agree to take part in this study	Breastfeeding a child under 2 years	Above 45	£50,000 to £74,999	4	2	Wales		South Wales				On 1-2 days per week	On 5-6 days per week	On 3-4 days per week	On 1-3 days per month	On 3-4 days per week	On 1-2 days per week	On 1-3 days per month	On 2-4 days per week	On 5-6 days per week	On 5-6 days per week	On 3-4 days per week	On 1-3 days per month	On 5-6 days per week	On 1-3 days per month	On 1-2 days per week	6		Increased	3	4
2023-05-05 22:42:38	2023-05-05 22:56:09	IP Address	98.116.193.236	100	810	True	2023-05-05 22:56:10	R_vdydOH33F6hDNVn					40.9484	-73.7324	anonymous	EN		I confirm that I have read and understood the “The Role of Fish and Seafood in the First 1000 Days of Life” Study Information Sheet,I agree that data gathered in this study will be stored anonymously and securely,I understand that my participation is voluntary and that I am free to withdraw at any time,I agree to take part in this study	Feeding baby foods or solids to a child under 2 years	Below 20	£50,000 to £74,999	4	1	Northern Ireland	Tyrone					On 1-3 days per month	On 1-3 days per month	On 3-4 days per week	On 1-3 days per month	On 3-4 days per week	On 1-2 days per week	On 5-6 days per week	On 1-2 days per week	On 1-2 days per week	On 3-4 days per week	On 1-2 days per week	On 1-3 days per month	On 5-6 days per week	On 1-3 days per month	On 1-3 days per month	5
2023-05-05 22:42:32	2023-05-05 22:56:12	IP Address	98.116.193.236	100	819	True	2023-05-05 22:56:13	R_0JnVbGtBe6OdtkZ					40.9484	-73.7324	anonymous	EN		I confirm that I have read and understood the “The Role of Fish and Seafood in the First 1000 Days of Life” Study Information Sheet,I agree that data gathered in this study will be stored anonymously and securely,I understand that my participation is voluntary and that I am free to withdraw at any time,I agree to take part in this study	Pregnant	35-39	£10,000 to £24,999	4	2	Northern Ireland	Tyrone					On 1-2 days per week	On 3-4 days per week	On 5-6 days per week	On 5-6 days per week	On 1-2 days per week	On 1-2 days per week	On 5-6 days per week	On 2-4 days per week	On 3-4 days per week	On 1-2 days per week	On 5-6 days per week	On 1-2 days per week	On 1-3 days per month	On 3-4 days per week	On 1-3 days per month	4	Stayed the same
2023-05-05 22:42:30	2023-05-05 22:56:15	IP Address	98.116.193.236	100	825	True	2023-05-05 22:56:16	R_3CBCiL0Gq2SLN7t					40.9484	-73.7324	anonymous	EN		I confirm that I have read and understood the “The Role of Fish and Seafood in the First 1000 Days of Life” Study Information Sheet,I agree that data gathered in this study will be stored anonymously and securely,I understand that my participation is voluntary and that I am free to withdraw at any time,I agree to take part in this study	Feeding formula milk to a child under 2 years	25-29	£1 to £9,999	Above 4	1	Northern Ireland	Down					On 1-3 days per month	On 1-2 days per week	On 5-6 days per week	On 1-3 days per month	On 1-3 days per month	On 3-4 days per week	On 1-3 days per month	On 5-6 days per week	On 3-4 days per week	On 3-4 days per week	On 3-4 days per week	On 5-6 days per week	On 1-2 days per week	On 3-4 days per week	On 3-4 days per week	7
2023-05-05 22:42:30	2023-05-05 22:56:18	IP Address	98.116.193.236	100	828	True	2023-05-05 22:56:19	R_1q81iRkhue0nwhX					40.9484	-73.7324	anonymous	EN		I confirm that I have read and understood the “The Role of Fish and Seafood in the First 1000 Days of Life” Study Information Sheet,I agree that data gathered in this study will be stored anonymously and securely,I understand that my participation is voluntary and that I am free to withdraw at any time,I agree to take part in this study	Pregnant	Above 45	£1 to £9,999	Above 4	2	England				Yorkshire and Humber		On 1-2 days per week	On 5-6 days per week	On 1-2 days per week	On 1-2 days per week	On 3-4 days per week	On 3-4 days per week	On 1-2 days per week	On 1-2 days per week	On 1-2 days per week	On 5-6 days per week	On 1-2 days per week	On 5-6 days per week	On 5-6 days per week	On 1-2 days per week	On 3-4 days per week	9	Decreased
2023-05-06 03:36:44	2023-05-06 03:40:42	IP Address	66.180.228.11	100	237	True	2023-05-06 03:40:42	R_2dscV7VnW3QNlzG					32.908	-80.6671	anonymous	EN		I confirm that I have read and understood the “The Role of Fish and Seafood in the First 1000 Days of Life” Study Information Sheet,I agree that data gathered in this study will be stored anonymously and securely,I understand that my participation is voluntary and that I am free to withdraw at any time,I agree to take part in this study	Breastfeeding a child under 2 years	30-34	£25,000 to £49,999	3	1	Scotland			North East		No
2023-05-06 09:15:58	2023-05-06 09:16:07	IP Address	205.198.121.107	100	8	True	2023-05-06 09:16:07	R_1IRjS5EPCHA9rwg					37.751	-97.822	anonymous	EN		I confirm that I have read and understood the “The Role of Fish and Seafood in the First 1000 Days of Life” Study Information Sheet
2023-05-06 09:16:31	2023-05-06 09:16:56	Spam	205.198.121.107	100	24	True	2023-05-06 09:16:56	R_TcrOYTbCmDil05P					37.751	-97.822	anonymous	EN		I confirm that I have read and understood the “The Role of Fish and Seafood in the First 1000 Days of Life” Study Information Sheet
2023-05-06 09:17:43	2023-05-06 09:17:48	Spam	205.198.121.107	100	5	True	2023-05-06 09:17:49	R_1lgkvadoPLnhYRt					37.751	-97.822	anonymous	EN		I confirm that I have read and understood the “The Role of Fish and Seafood in the First 1000 Days of Life” Study Information Sheet
2023-05-06 12:12:23	2023-05-06 12:14:23	IP Address	24.184.89.121	100	119	True	2023-05-06 12:14:24	R_RqsNhIFe9cVaBNf					41.2515	-73.2862	anonymous	EN		I confirm that I have read and understood the “The Role of Fish and Seafood in the First 1000 Days of Life” Study Information Sheet
2023-05-06 12:14:48	2023-05-06 12:15:49	IP Address	24.184.89.121	100	61	True	2023-05-06 12:15:49	R_214DtCOkcXace6e					41.2515	-73.2862	anonymous	EN		I agree to take part in this study
2023-05-07 08:57:32	2023-05-07 09:00:15	IP Address	173.56.228.160	100	162	True	2023-05-07 09:00:16	R_Z2djtLmS3dFyOS5					40.6713	-73.8943	anonymous	EN		I agree to take part in this study
2023-05-07 15:52:45	2023-05-07 15:53:34	IP Address	38.65.214.89	100	49	True	2023-05-07 15:53:34	R_3HGHPeG9kcjKBEq					39.587	-75.6112	anonymous	EN
2023-05-07 15:54:22	2023-05-07 15:54:47	Spam	38.65.214.89	100	24	True	2023-05-07 15:54:48	R_vHr6oiI8iWxFxJf					39.587	-75.6112	anonymous	EN
2023-05-08 03:58:44	2023-05-08 04:13:49	IP Address	74.132.193.83	100	905	True	2023-05-08 04:13:50	R_1mrWxTbfM25ZvNs					38.2524	-85.7666	anonymous	EN		I confirm that I have read and understood the “The Role of Fish and Seafood in the First 1000 Days of Life” Study Information Sheet,I agree that data gathered in this study will be stored anonymously and securely,I understand that my participation is voluntary and that I am free to withdraw at any time,I agree to take part in this study	Pregnant	25-29	£10,000 to £24,999	3	1	England				South West	Yes	Less than once per month	Less than once a month	Less than once per month	Less than once per month	On 5-6 days per week	Every day in the last month	Every day in the last month	Less than once per month	Every day in the last month	Less than once per month	Less than once per month	Every day in the last month	Never	On 1-2 days per week	Never	1	Decreased
2023-05-08 04:44:09	2023-05-08 04:55:25	IP Address	73.149.78.58	100	676	True	2023-05-08 04:55:26	R_2VO0oi6LTgnSIt5					42.3491	-71.5431	anonymous	EN		I confirm that I have read and understood the “The Role of Fish and Seafood in the First 1000 Days of Life” Study Information Sheet,I agree that data gathered in this study will be stored anonymously and securely,I understand that my participation is voluntary and that I am free to withdraw at any time,I agree to take part in this study	Breastfeeding a child under 2 years	25-29	£1 to £9,999	2	0	England				Greater London	Yes	On 1-3 days per month	Less than once a month	Less than once per month	Never	Never	Never	On 1-3 days per month	Less than once per month	Less than once per month	On 1-3 days per month	On 1-3 days per month	Less than once per month	Less than once per month	Less than once per month	Less than once per month	3		Decreased
2023-05-08 06:59:28	2023-05-08 07:02:13	IP Address	148.75.145.58	100	165	True	2023-05-08 07:02:14	R_3PTx0Hc1abIkvR4					41.328	-74.1894	anonymous	EN		I confirm that I have read and understood the “The Role of Fish and Seafood in the First 1000 Days of Life” Study Information Sheet,I agree that data gathered in this study will be stored anonymously and securely,I understand that my participation is voluntary and that I am free to withdraw at any time,I agree to take part in this study	Pregnant	30-34	£10,000 to £24,999	2		Scotland			North East		Yes	On 1-2 days per week	Less than once a month	Less than once per month	Less than once per month	Less than once per month	Less than once per month	On 1-3 days per month	On 1-3 days per month	On 1-3 days per month	On 1-3 days per month	Less than once per month	Less than once per month	Less than once per month	Less than once per month	Less than once per month	3	Stayed the same
2023-05-08 07:12:01	2023-05-08 07:15:20	IP Address	75.60.140.159	100	199	True	2023-05-08 07:15:21	R_3HLWkmRnYRsrKgh					32.7797	-96.8022	anonymous	EN		I confirm that I have read and understood the “The Role of Fish and Seafood in the First 1000 Days of Life” Study Information Sheet,I agree that data gathered in this study will be stored anonymously and securely,I understand that my participation is voluntary and that I am free to withdraw at any time,I agree to take part in this study	Feeding formula milk to a child under 2 years	30-34	£100,000 or more	3	1	England				East of England	Yes	Less than once per month	Never	Never	Less than once per month	Never	Never	Less than once a month	Never	Never	Less than once per month	Never	Never	Less than once per month	Never	Never	6
2023-05-08 07:19:47	2023-05-08 07:22:44	IP Address	67.164.124.137	100	176	True	2023-05-08 07:22:44	R_2TT4HuVVWitOEZI					37.245	-121.954	anonymous	EN		I confirm that I have read and understood the “The Role of Fish and Seafood in the First 1000 Days of Life” Study Information Sheet,I agree that data gathered in this study will be stored anonymously and securely,I understand that my participation is voluntary and that I am free to withdraw at any time,I agree to take part in this study	Pregnant	25-29	£50,000 to £74,999	2	1	Northern Ireland	Fermanagh				Yes	On 1-3 days per month	On 1-2 days per week	On 1-2 days per week	On 1-2 days per week	Less than once per month	Less than once per month	On 1-3 days per month	On 1-3 days per month	Less than once per month	Less than once per month	Never	Less than once per month	Less than once per month	Never	Less than once per month	5	Stayed the same
2023-05-08 07:20:08	2023-05-08 07:24:27	IP Address	108.189.52.141	100	259	True	2023-05-08 07:24:27	R_31uVNCFLaSibYkl					28.9453	-81.2989	anonymous	EN		I confirm that I have read and understood the “The Role of Fish and Seafood in the First 1000 Days of Life” Study Information Sheet,I agree that data gathered in this study will be stored anonymously and securely,I understand that my participation is voluntary and that I am free to withdraw at any time,I agree to take part in this study	Feeding formula milk to a child under 2 years	20-24	£10,000 to £24,999	1	1	England				Greater London	Yes	On 1-2 days per week	Less than once a month	Less than once per month	Less than once per month	Less than once per month	Less than once per month	On 1-2 days per week	Less than once per month	Less than once per month	On 1-2 days per week	Less than once per month	Less than once per month	Less than once per month	Less than once per month	Less than once per month	5
2023-05-08 07:36:42	2023-05-08 07:40:46	IP Address	24.191.8.240	100	243	True	2023-05-08 07:40:46	R_3jUaCbdwBSwD7YG					41.2846	-73.8904	anonymous	EN		I confirm that I have read and understood the “The Role of Fish and Seafood in the First 1000 Days of Life” Study Information Sheet,I agree that data gathered in this study will be stored anonymously and securely,I understand that my participation is voluntary and that I am free to withdraw at any time,I agree to take part in this study	Pregnant	25-29	£10,000 to £24,999	2		Northern Ireland	Antrim				Yes	On 1-3 days per month	Never	Never	Less than once per month	Never	Less than once per month	On 1-2 days per week	Less than once per month	Less than once per month	On 1-3 days per month	Never	Never	On 1-3 days per month	Never	Never	3	Increased		5	2
2023-05-08 07:50:12	2023-05-08 07:53:26	IP Address	47.249.168.90	100	193	True	2023-05-08 07:53:26	R_SDDhAdelyhn6O6B					35.7768	-119.241	anonymous	EN		I confirm that I have read and understood the “The Role of Fish and Seafood in the First 1000 Days of Life” Study Information Sheet,I agree that data gathered in this study will be stored anonymously and securely,I understand that my participation is voluntary and that I am free to withdraw at any time,I agree to take part in this study	Pregnant	25-29	£10,000 to £24,999	2	0	Wales		North Wales			Yes	On 3-4 days per week	Never	Never	On 1-3 days per month	Less than once per month	Less than once per month	On 1-3 days per month	On 1-3 days per month	On 1-3 days per month	On 3-4 days per week	On 1-3 days per month	On 1-3 days per month	On 1-2 days per week	On 1-2 days per week	On 1-2 days per week	6	Increased		1	3
2023-05-08 08:01:09	2023-05-08 08:03:20	IP Address	24.34.26.200	100	130	True	2023-05-08 08:03:21	R_1JRYzBMDRqAR4nP					42.1722	-70.95	anonymous	EN		I confirm that I have read and understood the “The Role of Fish and Seafood in the First 1000 Days of Life” Study Information Sheet,I agree that data gathered in this study will be stored anonymously and securely,I understand that my participation is voluntary and that I am free to withdraw at any time,I agree to take part in this study	Feeding formula milk to a child under 2 years	30-34	£75,000 to £99,999	3	1	Scotland			South West		Yes	On 1-2 days per week	On 1-2 days per week	Less than once per month	On 3-4 days per week	On 1-3 days per month	Less than once per month	On 1-2 days per week	On 1-3 days per month	Less than once per month	Less than once per month	Never	Never	On 1-3 days per month	Less than once per month	Never	6
2023-05-08 08:03:04	2023-05-08 08:08:08	IP Address	50.83.45.182	100	304	True	2023-05-08 08:08:09	R_3Jw4NMUy1hGRcyD					41.4946	-90.5675	anonymous	EN		I confirm that I have read and understood the “The Role of Fish and Seafood in the First 1000 Days of Life” Study Information Sheet,I agree that data gathered in this study will be stored anonymously and securely,I understand that my participation is voluntary and that I am free to withdraw at any time,I agree to take part in this study	Breastfeeding a child under 2 years	30-34	£10,000 to £24,999	2	1	England				Greater London	Yes	On 1-3 days per month	Never	Never	Less than once per month	Less than once per month	Less than once per month	On 1-2 days per week	On 1-3 days per month	Less than once per month	On 1-3 days per month	Less than once per month	Less than once per month	On 1-3 days per month		On 1-3 days per month	4		Stayed the same
2023-05-08 08:09:41	2023-05-08 08:18:58	IP Address	142.154.135.206	100	556	True	2023-05-08 08:18:59	R_25YGhAUE2LUtf45					31.3432	-85.844	anonymous	EN		I confirm that I have read and understood the “The Role of Fish and Seafood in the First 1000 Days of Life” Study Information Sheet,I agree that data gathered in this study will be stored anonymously and securely,I understand that my participation is voluntary and that I am free to withdraw at any time,I agree to take part in this study	Feeding baby foods or solids to a child under 2 years	25-29	£50,000 to £74,999	3	1	England				South West	Yes	Less than once per month	Never	Never	Never	On 1-3 days per month	Never	Never	Less than once per month	Never	On 1-3 days per month	Less than once per month	Less than once per month	Never	Never	Never	2
2023-05-08 08:24:32	2023-05-08 08:28:32	IP Address	172.5.202.141	100	240	True	2023-05-08 08:28:33	R_3LYmOBFsjQcaxI0					34.7269	-92.344	anonymous	EN		I confirm that I have read and understood the “The Role of Fish and Seafood in the First 1000 Days of Life” Study Information Sheet,I agree that data gathered in this study will be stored anonymously and securely,I understand that my participation is voluntary and that I am free to withdraw at any time,I agree to take part in this study	Feeding formula milk to a child under 2 years	20-24	£25,000 to £49,999	4	1	England				East of England	Yes	On 3-4 days per week	On 1-2 days per week	On 1-2 days per week	On 3-4 days per week	Less than once per month	Less than once per month	On 3-4 days per week	Less than once per month	On 1-2 days per week	On 1-3 days per month	Less than once per month	Less than once per month	On 1-2 days per week	On 1-2 days per week	On 1-2 days per week	7
2023-05-08 08:30:16	2023-05-08 08:32:46	IP Address	76.37.59.132	100	150	True	2023-05-08 08:32:47	R_XwfesudiDC8pulX					43.1115	-76.1834	anonymous	EN		I confirm that I have read and understood the “The Role of Fish and Seafood in the First 1000 Days of Life” Study Information Sheet,I agree that data gathered in this study will be stored anonymously and securely,I understand that my participation is voluntary and that I am free to withdraw at any time,I agree to take part in this study	Breastfeeding a child under 2 years	25-29	£50,000 to £74,999	Above 4	1	Wales		West Wales			Yes	On 1-2 days per week	Less than once a month	Never	On 3-4 days per week	Less than once per month	Never	On 1-3 days per month	On 1-3 days per month	Less than once per month	Less than once per month	On 1-3 days per month	Less than once per month	Never	Never	Never	1		Stayed the same
2023-05-08 08:40:23	2023-05-08 08:47:54	IP Address	70.172.182.46	100	450	True	2023-05-08 08:47:54	R_1dmfd5CozAmYAu6					41.8165	-71.415	anonymous	EN		I confirm that I have read and understood the “The Role of Fish and Seafood in the First 1000 Days of Life” Study Information Sheet,I agree that data gathered in this study will be stored anonymously and securely,I understand that my participation is voluntary and that I am free to withdraw at any time,I agree to take part in this study	Pregnant	25-29	£10,000 to £24,999	3	0	Scotland			South West		Yes	On 1-3 days per month	Less than once a month	Less than once per month	Less than once per month	Less than once per month	Less than once per month	On 1-3 days per month	On 1-3 days per month	On 1-3 days per month	On 1-3 days per month	Less than once per month	Less than once per month	On 1-3 days per month	Never	Never	2	Stayed the same
2023-05-08 09:07:37	2023-05-08 09:10:15	IP Address	66.173.4.219	100	157	True	2023-05-08 09:10:15	R_1H8NeGTGh700o9M					36.8113	-114.124	anonymous	EN		I confirm that I have read and understood the “The Role of Fish and Seafood in the First 1000 Days of Life” Study Information Sheet,I agree that data gathered in this study will be stored anonymously and securely,I understand that my participation is voluntary and that I am free to withdraw at any time,I agree to take part in this study	Pregnant	30-34	£75,000 to £99,999	2	1	Northern Ireland	Armagh				Yes	On 1-3 days per month	On 1-2 days per week	Never	On 1-2 days per week	Less than once per month	On 1-3 days per month	On 1-3 days per month	Less than once per month	Never	Never	Never	Never	Never	Never	Never	4	Increased		4	5
2023-05-08 09:13:12	2023-05-08 09:14:51	IP Address	70.138.194.123	100	99	True	2023-05-08 09:14:52	R_3hEY7PZi63sRpyS					29.7646	-95.3657	anonymous	EN		I confirm that I have read and understood the “The Role of Fish and Seafood in the First 1000 Days of Life” Study Information Sheet,I agree that data gathered in this study will be stored anonymously and securely,I understand that my participation is voluntary and that I am free to withdraw at any time,I agree to take part in this study	Breastfeeding a child under 2 years	20-24	£1 to £9,999	3	1	England				Greater London	No
2023-05-08 09:21:12	2023-05-08 09:26:29	IP Address	69.180.132.157	100	316	True	2023-05-08 09:26:30	R_1jqhp4eHfE6vezn					45.2815	-93.4195	anonymous	EN		I confirm that I have read and understood the “The Role of Fish and Seafood in the First 1000 Days of Life” Study Information Sheet,I agree that data gathered in this study will be stored anonymously and securely,I understand that my participation is voluntary and that I am free to withdraw at any time,I agree to take part in this study	Feeding formula milk to a child under 2 years	25-29	£10,000 to £24,999	2	1	England				Greater London	Yes	On 1-2 days per week	Less than once a month	Less than once per month	On 1-3 days per month	Never	Never	On 1-3 days per month	Less than once per month	Less than once per month	Less than once per month	Less than once per month	Less than once per month	Less than once per month	Less than once per month	Less than once per month	3
2023-05-08 09:41:55	2023-05-08 09:44:27	IP Address	69.251.92.45	100	151	True	2023-05-08 09:44:28	R_2XhxlabYkJinp7U					39.5372	-76.3605	anonymous	EN		I confirm that I have read and understood the “The Role of Fish and Seafood in the First 1000 Days of Life” Study Information Sheet,I agree that data gathered in this study will be stored anonymously and securely,I understand that my participation is voluntary and that I am free to withdraw at any time,I agree to take part in this study	Feeding formula milk to a child under 2 years	35-39	£25,000 to £49,999	2	1	Scotland			South West		Yes	On 1-2 days per week	Less than once a month	On 1-3 days per month	Never	Never	Never	On 1-2 days per week	On 1-2 days per week	On 1-2 days per week	On 1-2 days per week	On 1-3 days per month	On 1-3 days per month	On 3-4 days per week	Less than once per month	Less than once per month	6
2023-05-08 09:59:04	2023-05-08 09:59:52	IP Address	24.62.247.110	100	48	True	2023-05-08 09:59:53	R_3kMKgABjMc0mK3P					42.8374	-71.1566	anonymous	EN		I agree to take part in this study
2023-05-08 09:59:00	2023-05-08 09:59:58	IP Address	73.142.208.113	100	58	True	2023-05-08 09:59:59	R_WexGkZzk9LQIAUx					43.2188	-71.5294	anonymous	EN		I agree to take part in this study
2023-05-08 09:58:52	2023-05-08 10:02:24	IP Address	76.32.86.143	100	211	True	2023-05-08 10:02:28	R_2D2obI0wCJYGeQn					33.9571	-118.362	anonymous	EN		I confirm that I have read and understood the “The Role of Fish and Seafood in the First 1000 Days of Life” Study Information Sheet,I agree that data gathered in this study will be stored anonymously and securely,I understand that my participation is voluntary and that I am free to withdraw at any time,I agree to take part in this study	Breastfeeding a child under 2 years	35-39	£10,000 to £24,999	2	1	England				East of England	Yes	On 1-2 days per week	On 1-3 days per month	On 1-3 days per month	On 1-3 days per month	On 1-3 days per month	On 1-3 days per month	On 1-3 days per month	Less than once per month	Less than once per month	Less than once per month	Less than once per month	Less than once per month	On 1-2 days per week	On 1-2 days per week	On 1-3 days per month	6		Stayed the same
2023-05-09 15:12:21	2023-05-09 15:13:39	IP Address	203.123.121.224	100	78	True	2023-05-09 15:13:39	R_ssVBxXoVZb2lZId					-37.8159	144.967	anonymous	EN		I agree to take part in this study
2023-05-11 07:28:05	2023-05-11 07:30:42	IP Address	98.243.210.56	100	156	True	2023-05-11 07:30:42	R_1fZbdAkezQHkBMz					42.4658	-82.9033	anonymous	EN		I agree to take part in this study
2023-05-05 07:00:09	2023-05-05 07:06:40	IP Address	172.56.50.134	5	391	False	2023-05-12 07:06:41	R_Q647W79nyY9mFmF							anonymous	EN		I confirm that I have read and understood the “The Role of Fish and Seafood in the First 1000 Days of Life” Study Information Sheet,I agree that data gathered in this study will be stored anonymously and securely,I understand that my participation is voluntary and that I am free to withdraw at any time,I agree to take part in this study	Pregnant
2023-05-05 04:29:51	2023-05-05 08:08:40	IP Address	118.112.176.12	21	13129	False	2023-05-12 08:08:41	R_1n7uesmULbLy17N							anonymous	EN		I confirm that I have read and understood the “The Role of Fish and Seafood in the First 1000 Days of Life” Study Information Sheet,I agree that data gathered in this study will be stored anonymously and securely,I understand that my participation is voluntary and that I am free to withdraw at any time,I agree to take part in this study	Feeding baby foods or solids to a child under 2 years	30-34	£25,000 to £49,999	Above 4	3	England				Greater London	Yes
2023-05-05 04:29:55	2023-05-05 08:08:42	IP Address	118.112.176.12	21	13126	False	2023-05-12 08:08:43	R_1dcQ1A1zwwWZY3I							anonymous	EN		I confirm that I have read and understood the “The Role of Fish and Seafood in the First 1000 Days of Life” Study Information Sheet,I agree that data gathered in this study will be stored anonymously and securely,I understand that my participation is voluntary and that I am free to withdraw at any time,I agree to take part in this study	Feeding formula milk to a child under 2 years	25-29	£75,000 to £99,999	Above 4	2	England				East of England
2023-05-05 04:30:02	2023-05-05 08:08:43	IP Address	118.112.176.12	21	13120	False	2023-05-12 08:08:44	R_eWj6YjQIkJQH3Oh							anonymous	EN		I confirm that I have read and understood the “The Role of Fish and Seafood in the First 1000 Days of Life” Study Information Sheet,I agree that data gathered in this study will be stored anonymously and securely,I understand that my participation is voluntary and that I am free to withdraw at any time,I agree to take part in this study	Feeding baby foods or solids to a child under 2 years	25-29	£25,000 to £49,999	4	2	England				East Midlands	Yes
2023-05-05 04:29:41	2023-05-05 08:08:45	IP Address	118.112.176.12	21	13143	False	2023-05-12 08:08:46	R_33pYXanQslZBGMp							anonymous	EN		I confirm that I have read and understood the “The Role of Fish and Seafood in the First 1000 Days of Life” Study Information Sheet,I agree that data gathered in this study will be stored anonymously and securely,I understand that my participation is voluntary and that I am free to withdraw at any time,I agree to take part in this study	Feeding baby foods or solids to a child under 2 years	25-29	£10,000 to £24,999	4	2	England				Greater London
2023-05-05 08:06:57	2023-05-05 08:16:14	IP Address	82.3.222.199	19	557	False	2023-05-12 08:16:18	R_2BgiVZOfiqKz35a							anonymous	EN		I confirm that I have read and understood the “The Role of Fish and Seafood in the First 1000 Days of Life” Study Information Sheet,I agree that data gathered in this study will be stored anonymously and securely,I understand that my participation is voluntary and that I am free to withdraw at any time,I agree to take part in this study		25-29	£75,000 to £99,999	2	2	Wales		Mid Wales
2023-05-05 08:07:15	2023-05-05 08:16:15	IP Address	82.3.152.153	19	540	False	2023-05-12 08:16:19	R_VOaS6sYZ1dOAiJP							anonymous	EN		I confirm that I have read and understood the “The Role of Fish and Seafood in the First 1000 Days of Life” Study Information Sheet,I agree that data gathered in this study will be stored anonymously and securely,I understand that my participation is voluntary and that I am free to withdraw at any time,I agree to take part in this study		25-29	£75,000 to £99,999	3	1	Wales		North Wales
2023-05-05 06:32:31	2023-05-05 08:41:54	IP Address	45.82.243.161	5	7762	False	2023-05-12 08:41:56	R_3dMUEtcpsT2V6dH							anonymous	EN		I confirm that I have read and understood the “The Role of Fish and Seafood in the First 1000 Days of Life” Study Information Sheet,I agree that data gathered in this study will be stored anonymously and securely,I understand that my participation is voluntary and that I am free to withdraw at any time,I agree to take part in this study	Breastfeeding a child under 2 years,Feeding formula milk to a child under 2 years
2023-05-05 09:16:51	2023-05-05 09:17:45	IP Address	46.232.120.206	5	54	False	2023-05-12 09:17:48	R_27J3mWBMMoMmECZ							anonymous	EN		I confirm that I have read and understood the “The Role of Fish and Seafood in the First 1000 Days of Life” Study Information Sheet,I agree that data gathered in this study will be stored anonymously and securely,I understand that my participation is voluntary and that I am free to withdraw at any time,I agree to take part in this study	Breastfeeding a child under 2 years,Feeding formula milk to a child under 2 years
2023-05-05 12:21:26	2023-05-05 12:21:58	IP Address	38.107.214.46	2	32	False	2023-05-12 12:22:06	R_TebiCbGnIaHkvUB							anonymous	EN
2023-05-05 13:28:01	2023-05-05 13:33:02	IP Address	66.108.125.3	21	300	False	2023-05-12 13:33:05	R_2uxgaxj56rkv9Un							anonymous	EN		I confirm that I have read and understood the “The Role of Fish and Seafood in the First 1000 Days of Life” Study Information Sheet,I agree that data gathered in this study will be stored anonymously and securely,I understand that my participation is voluntary and that I am free to withdraw at any time,I agree to take part in this study	Breastfeeding a child under 2 years,Feeding formula milk to a child under 2 years,Feeding baby foods or solids to a child under 2 years	35-39	£1 to £9,999	3	1	Northern Ireland	Tyrone				Yes
2023-05-05 13:23:39	2023-05-05 13:55:36	IP Address	38.65.214.172	95	1916	False	2023-05-12 13:56:06	R_10ShNQDI40tdMYs							anonymous	EN		I confirm that I have read and understood the “The Role of Fish and Seafood in the First 1000 Days of Life” Study Information Sheet,I agree that data gathered in this study will be stored anonymously and securely,I understand that my participation is voluntary and that I am free to withdraw at any time,I agree to take part in this study	Breastfeeding a child under 2 years	25-29	£1 to £9,999	2	2	Scotland			North East		Yes	On 1-3 days per month	On 1-3 days per month	On 1-2 days per week	On 1-3 days per month	On 1-3 days per month	On 1-3 days per month	On 1-2 days per week	On 2-4 days per week	On 1-2 days per week	On 1-2 days per week	On 1-2 days per week	On 3-4 days per week	On 3-4 days per week	On 3-4 days per week	On 3-4 days per week	4		Decreased
2023-05-05 13:55:15	2023-05-05 13:57:41	IP Address	38.107.214.46	95	145	False	2023-05-12 13:57:42	R_3dEz8mjXerm9Vd2							anonymous	EN		I confirm that I have read and understood the “The Role of Fish and Seafood in the First 1000 Days of Life” Study Information Sheet,I agree that data gathered in this study will be stored anonymously and securely,I understand that my participation is voluntary and that I am free to withdraw at any time,I agree to take part in this study											Yes		On 1-2 days per week								On 1-2 days per week	On 5-6 days per week	On 5-6 days per week	On 1-2 days per week	Every day in the last month	On 3-4 days per week	6
2023-05-05 14:15:57	2023-05-05 14:16:02	IP Address	114.238.134.146	2	5	False	2023-05-12 14:16:05	R_3EapN8q5BSp9YLp							anonymous	EN
2023-05-05 15:19:14	2023-05-05 15:19:21	IP Address	38.98.135.149	2	6	False	2023-05-12 15:19:23	R_r6LwIDg1OPLn0jf							anonymous	EN
2023-05-05 15:26:13	2023-05-05 15:28:45	IP Address	38.98.135.149	95	152	False	2023-05-12 15:28:51	R_2bWyOOcbPbyhDGN							anonymous	EN		I confirm that I have read and understood the “The Role of Fish and Seafood in the First 1000 Days of Life” Study Information Sheet,I agree that data gathered in this study will be stored anonymously and securely,I understand that my participation is voluntary and that I am free to withdraw at any time,I agree to take part in this study	Breastfeeding a child under 2 years	25-29	£50,000 to £74,999	3	2	England				East of England	Yes	On 1-3 days per month	Less than once a month	On 1-2 days per week	Less than once per month	Less than once per month	On 3-4 days per week	On 1-2 days per week	On 2-4 days per week	On 1-2 days per week	On 1-2 days per week	On 1-3 days per month	On 1-3 days per month	On 1-2 days per week	On 1-3 days per month	On 1-2 days per week	6		Increased	5	2
2023-05-05 15:55:48	2023-05-05 15:57:04	IP Address	108.6.4.71	2	76	False	2023-05-12 15:57:06	R_1gON3Ev0ppiw5tE							anonymous	EN
2023-05-05 15:55:42	2023-05-05 15:58:19	IP Address	67.243.188.224	5	156	False	2023-05-12 15:58:27	R_81CBPVDjYS93JaF							anonymous	EN		I confirm that I have read and understood the “The Role of Fish and Seafood in the First 1000 Days of Life” Study Information Sheet,I agree that data gathered in this study will be stored anonymously and securely,I understand that my participation is voluntary and that I am free to withdraw at any time,I agree to take part in this study	Pregnant,Breastfeeding a child under 2 years,Feeding formula milk to a child under 2 years,Feeding baby foods or solids to a child under 2 years
2023-05-05 15:55:16	2023-05-05 16:14:33	IP Address	172.58.235.81	86	1157	False	2023-05-12 16:14:34	R_VWMEiZMvcarF1QZ							anonymous	EN		I confirm that I have read and understood the “The Role of Fish and Seafood in the First 1000 Days of Life” Study Information Sheet,I agree that data gathered in this study will be stored anonymously and securely,I understand that my participation is voluntary and that I am free to withdraw at any time,I agree to take part in this study	Feeding formula milk to a child under 2 years,Feeding baby foods or solids to a child under 2 years	40-44	£100,000 or more	3	2	England				North West	Yes	On 1-2 days per week	Less than once a month	On 1-2 days per week	On 1-3 days per month	On 5-6 days per week	Never	On 5-6 days per week	On 2-4 days per week	On 5-6 days per week	On 5-6 days per week	Every day in the last month	On 3-4 days per week	Every day in the last month	On 1-3 days per month	On 3-4 days per week	6
2023-05-05 16:09:27	2023-05-05 16:15:12	IP Address	108.44.49.15	79	345	False	2023-05-12 16:15:19	R_307Z1BtR3BrpDZZ							anonymous	EN		I confirm that I have read and understood the “The Role of Fish and Seafood in the First 1000 Days of Life” Study Information Sheet,I agree that data gathered in this study will be stored anonymously and securely,I understand that my participation is voluntary and that I am free to withdraw at any time,I agree to take part in this study	Breastfeeding a child under 2 years,Feeding baby foods or solids to a child under 2 years	40-44	£50,000 to £74,999	4	7	Wales		South Wales			Yes	On 1-3 days per month	On 5-6 days per week	On 1-3 days per month	Every day in the last month	Never	On 1-3 days per month	On 1-2 days per week	On 5-6 days per week	On 3-4 days per week	Never	Every day in the last month	On 1-2 days per week	Less than once per month	On 3-4 days per week	On 5-6 days per week	4		Increased	2	1
2023-05-05 16:09:24	2023-05-05 16:15:34	IP Address	24.102.89.153	59	369	False	2023-05-12 16:15:37	R_9YwSTRdyKtlrqUN							anonymous	EN		I confirm that I have read and understood the “The Role of Fish and Seafood in the First 1000 Days of Life” Study Information Sheet,I agree that data gathered in this study will be stored anonymously and securely,I understand that my participation is voluntary and that I am free to withdraw at any time,I agree to take part in this study	Pregnant,Feeding formula milk to a child under 2 years,Feeding baby foods or solids to a child under 2 years	40-44	£1 to £9,999	2	4	Northern Ireland	Armagh				Yes	On 5-6 days per week	On 1-2 days per week	On 5-6 days per week	On 1-3 days per month	Never	On 5-6 days per week	Every day in the last month	Less than once per month	On 5-6 days per week	On 3-4 days per week	Never	On 3-4 days per week	On 1-2 days per week	On 1-2 days per week	On 3-4 days per week	2	Decreased
2023-05-05 16:09:57	2023-05-05 16:15:36	IP Address	172.101.96.29	13	338	False	2023-05-12 16:15:42	R_1EgppZS4zdyTOXx							anonymous	EN		I confirm that I have read and understood the “The Role of Fish and Seafood in the First 1000 Days of Life” Study Information Sheet,I agree that data gathered in this study will be stored anonymously and securely,I understand that my participation is voluntary and that I am free to withdraw at any time,I agree to take part in this study	Pregnant,Breastfeeding a child under 2 years,Feeding formula milk to a child under 2 years	Below 20	£75,000 to £99,999	2	1	Northern Ireland
2023-05-05 16:21:37	2023-05-05 16:24:44	IP Address	47.20.19.22	2	186	False	2023-05-12 16:24:48	R_qxQGN8vM08ZZLIR							anonymous	EN
2023-05-05 19:22:53	2023-05-05 19:32:30	IP Address	38.107.214.60	95	576	False	2023-05-12 19:32:32	R_1C2WluGf6d3YxfD							anonymous	EN		I confirm that I have read and understood the “The Role of Fish and Seafood in the First 1000 Days of Life” Study Information Sheet,I agree that data gathered in this study will be stored anonymously and securely,I understand that my participation is voluntary and that I am free to withdraw at any time,I agree to take part in this study	Feeding formula milk to a child under 2 years	20-24	£10,000 to £24,999	2	0	Scotland			North West		Yes	On 1-2 days per week	Less than once a month	Less than once per month	On 5-6 days per week	On 1-2 days per week	On 1-2 days per week				Less than once per month	On 1-3 days per month	Never	On 3-4 days per week	On 3-4 days per week	On 1-2 days per week	5
2023-05-05 22:43:04	2023-05-05 22:47:41	IP Address	47.230.112.128	95	276	False	2023-05-12 22:47:44	R_2dQl7dQWDNpK6MH							anonymous	EN		I confirm that I have read and understood the “The Role of Fish and Seafood in the First 1000 Days of Life” Study Information Sheet,I agree that data gathered in this study will be stored anonymously and securely,I understand that my participation is voluntary and that I am free to withdraw at any time,I agree to take part in this study	Feeding formula milk to a child under 2 years	35-39	£25,000 to £49,999	4	2	Wales		West Wales				On 5-6 days per week	On 1-3 days per month	On 5-6 days per week	On 5-6 days per week	On 5-6 days per week	On 5-6 days per week	On 1-2 days per week	On 1-2 days per week	On 3-4 days per week	On 1-2 days per week	On 5-6 days per week	On 1-3 days per month	On 5-6 days per week	On 5-6 days per week	On 5-6 days per week	7
2023-05-05 22:43:07	2023-05-05 22:48:01	IP Address	47.230.112.128	79	294	False	2023-05-12 22:48:02	R_33eEKPjSy69ZrYt							anonymous	EN		I confirm that I have read and understood the “The Role of Fish and Seafood in the First 1000 Days of Life” Study Information Sheet,I agree that data gathered in this study will be stored anonymously and securely,I understand that my participation is voluntary and that I am free to withdraw at any time,I agree to take part in this study	Pregnant	Above 45	£75,000 to £99,999	4	1	Northern Ireland	Antrim					On 1-2 days per week	On 5-6 days per week	On 1-2 days per week	On 5-6 days per week	On 3-4 days per week	On 3-4 days per week	On 5-6 days per week	On 2-4 days per week	On 1-3 days per month	On 1-3 days per month	On 1-2 days per week	On 5-6 days per week	On 3-4 days per week	On 5-6 days per week	On 1-3 days per month	3	Increased		2	3
2023-05-05 22:43:00	2023-05-05 22:48:01	IP Address	47.230.112.128	79	301	False	2023-05-12 22:48:02	R_WuhRnAvnzZ5sAIV							anonymous	EN		I confirm that I have read and understood the “The Role of Fish and Seafood in the First 1000 Days of Life” Study Information Sheet,I agree that data gathered in this study will be stored anonymously and securely,I understand that my participation is voluntary and that I am free to withdraw at any time,I agree to take part in this study	Pregnant	Below 20	£10,000 to £24,999	4	1	Scotland			South East			On 1-3 days per month	On 1-2 days per week	On 1-3 days per month	On 1-3 days per month	On 5-6 days per week	On 3-4 days per week	On 5-6 days per week	On 3-4 days per week	On 5-6 days per week	On 3-4 days per week	On 5-6 days per week	On 5-6 days per week	On 1-2 days per week	On 5-6 days per week	On 1-3 days per month	9	Increased		4	5
2023-05-05 22:42:45	2023-05-05 22:48:28	IP Address	47.230.112.128	79	342	False	2023-05-12 22:48:29	R_3kb7mc0tZz4p8qB							anonymous	EN		I confirm that I have read and understood the “The Role of Fish and Seafood in the First 1000 Days of Life” Study Information Sheet,I agree that data gathered in this study will be stored anonymously and securely,I understand that my participation is voluntary and that I am free to withdraw at any time,I agree to take part in this study	Breastfeeding a child under 2 years	25-29	£10,000 to £24,999	4	2	Wales		North Wales				On 5-6 days per week	On 1-2 days per week	On 5-6 days per week	On 5-6 days per week	On 5-6 days per week	On 1-2 days per week	On 1-2 days per week	On 3-4 days per week	On 3-4 days per week	On 1-3 days per month	On 1-3 days per month	On 3-4 days per week	On 5-6 days per week	On 1-3 days per month	On 3-4 days per week	8		Increased	4	3
2023-05-05 22:42:33	2023-05-05 22:48:55	IP Address	66.108.125.3	95	382	False	2023-05-12 22:49:00	R_1Pd7XDKAGPmQpya							anonymous	EN		I confirm that I have read and understood the “The Role of Fish and Seafood in the First 1000 Days of Life” Study Information Sheet,I agree that data gathered in this study will be stored anonymously and securely,I understand that my participation is voluntary and that I am free to withdraw at any time,I agree to take part in this study	Pregnant	Above 45	£10,000 to £24,999	4	1	Scotland			North East			On 1-3 days per month	On 3-4 days per week	On 5-6 days per week	On 5-6 days per week	On 1-2 days per week	On 1-2 days per week	On 1-2 days per week	On 2-4 days per week	On 5-6 days per week	On 5-6 days per week	On 1-2 days per week	On 1-2 days per week	On 1-3 days per month	On 5-6 days per week	On 1-2 days per week	1	Decreased
2023-05-05 22:43:02	2023-05-05 22:49:05	IP Address	66.108.125.3	79	362	False	2023-05-12 22:49:06	R_1INsYxcmxkw57kL							anonymous	EN		I confirm that I have read and understood the “The Role of Fish and Seafood in the First 1000 Days of Life” Study Information Sheet,I agree that data gathered in this study will be stored anonymously and securely,I understand that my participation is voluntary and that I am free to withdraw at any time,I agree to take part in this study	Breastfeeding a child under 2 years	30-34	£1 to £9,999	Above 4	1	Scotland			South East			On 5-6 days per week	On 5-6 days per week	On 1-3 days per month	On 1-2 days per week	On 5-6 days per week	On 5-6 days per week				On 3-4 days per week	On 5-6 days per week	On 1-2 days per week	On 1-3 days per month	On 1-2 days per week	On 1-3 days per month	6		Increased	1	3
2023-05-05 22:42:44	2023-05-05 22:49:22	IP Address	66.108.125.3	95	397	False	2023-05-12 22:49:25	R_28CmUA3k5LmKEpF							anonymous	EN		I confirm that I have read and understood the “The Role of Fish and Seafood in the First 1000 Days of Life” Study Information Sheet,I agree that data gathered in this study will be stored anonymously and securely,I understand that my participation is voluntary and that I am free to withdraw at any time,I agree to take part in this study	Feeding baby foods or solids to a child under 2 years	25-29	£50,000 to £74,999	Above 4	2	Scotland			North East			On 1-2 days per week	On 1-2 days per week	On 3-4 days per week	On 5-6 days per week	On 1-2 days per week	On 1-2 days per week	On 3-4 days per week	On 1-2 days per week	On 1-2 days per week	On 1-2 days per week	On 5-6 days per week	On 1-2 days per week	On 3-4 days per week	On 1-2 days per week	On 1-3 days per month	5
2023-05-06 03:29:30	2023-05-06 03:32:14	IP Address	98.229.252.246	5	164	False	2023-05-13 03:32:16	R_PRqF6n8gmyKKVAR							anonymous	EN		I confirm that I have read and understood the “The Role of Fish and Seafood in the First 1000 Days of Life” Study Information Sheet,I agree that data gathered in this study will be stored anonymously and securely,I understand that my participation is voluntary and that I am free to withdraw at any time,I agree to take part in this study	Feeding formula milk to a child under 2 years
2023-05-07 10:58:14	2023-05-07 10:58:21	IP Address	14.16.89.148	2	7	False	2023-05-14 10:58:23	R_yxXizuFhRlOuLHb							anonymous	EN
2023-05-07 10:58:44	2023-05-07 10:58:55	Spam	14.16.89.148	2	11	False	2023-05-14 10:59:00	R_2dYmSxWj9v0UOsk							anonymous	EN
2023-05-16 05:18:02	2023-05-16 05:49:40	IP Address	47.48.169.14	100	1898	True	2023-05-16 05:49:41	R_1hXTJ6D8itr9Jus					33.1275	-86.8588	anonymous	EN		I confirm that I have read and understood the “The Role of Fish and Seafood in the First 1000 Days of Life” Study Information Sheet,I agree that data gathered in this study will be stored anonymously and securely,I understand that my participation is voluntary and that I am free to withdraw at any time,I agree to take part in this study	Breastfeeding a child under 2 years,Feeding formula milk to a child under 2 years,Feeding baby foods or solids to a child under 2 years	30-34	£25,000 to £49,999	3	1	England				East of England	Yes	On 1-3 days per month	On 1-3 days per month	On 1-2 days per week	On 1-2 days per week	On 1-3 days per month	On 3-4 days per week	On 1-2 days per week	On 2-4 days per week	On 1-2 days per week	On 1-3 days per month	On 1-2 days per week	On 1-2 days per week	On 1-3 days per month	Less than once per month	Less than once per month	3		Decreased
2023-06-12 22:30:52	2023-06-12 22:32:06	IP Address	42.3.66.85	100	74	True	2023-06-12 22:32:07	R_pQXbl63MkXMtiPD					22.2908	114.15	anonymous	EN		I confirm that I have read and understood the “The Role of Fish and Seafood in the First 1000 Days of Life” Study Information Sheet,I agree that data gathered in this study will be stored anonymously and securely,I understand that my participation is voluntary and that I am free to withdraw at any time,I agree to take part in this study	Pregnant,Breastfeeding a child under 2 years,Feeding formula milk to a child under 2 years,Feeding baby foods or solids to a child under 2 years	25-29
2023-06-13 00:50:41	2023-06-13 01:01:56	IP Address	75.82.189.116	100	674	True	2023-06-13 01:01:57	R_2zr25zC8FNYfzfp					34.1413	-118.66	anonymous	EN		I confirm that I have read and understood the “The Role of Fish and Seafood in the First 1000 Days of Life” Study Information Sheet,I agree that data gathered in this study will be stored anonymously and securely,I understand that my participation is voluntary and that I am free to withdraw at any time,I agree to take part in this study	Breastfeeding a child under 2 years	30-34	£50,000 to £74,999	2	1	England				Yorkshire and Humber	Yes	On 1-3 days per month	Less than once a month	Less than once per month	On 1-3 days per month	Never	Less than once per month	On 1-3 days per month	Less than once per month	Less than once per month	Never	Never	Never	Never	Never	Never	5		Increased
2023-06-13 01:02:16	2023-06-13 01:02:55	IP Address	75.82.189.116	100	38	True	2023-06-13 01:02:55	R_3HvPY2QB8LYktPW					34.1413	-118.66	anonymous	EN		I confirm that I have read and understood the “The Role of Fish and Seafood in the First 1000 Days of Life” Study Information Sheet
2023-06-13 01:03:05	2023-06-13 01:11:50	IP Address	96.250.163.135	100	525	True	2023-06-13 01:11:51	R_2UWXDIOE7uwiXZy					40.6286	-73.939	anonymous	EN		I confirm that I have read and understood the “The Role of Fish and Seafood in the First 1000 Days of Life” Study Information Sheet,I agree that data gathered in this study will be stored anonymously and securely,I understand that my participation is voluntary and that I am free to withdraw at any time,I agree to take part in this study	Feeding baby foods or solids to a child under 2 years	25-29	£75,000 to £99,999	3	1	Scotland			North East		Yes	On 1-3 days per month	On 1-2 days per week	On 1-3 days per month	On 1-2 days per week	On 1-2 days per week	On 1-3 days per month	On 1-2 days per week	On 1-2 days per week	On 3-4 days per week	On 1-3 days per month	Less than once per month	Never	Never	Less than once per month	On 1-3 days per month	7
2023-06-13 02:08:59	2023-06-13 02:13:41	IP Address	108.56.174.53	100	281	True	2023-06-13 02:13:42	R_6PRPmWKmGsu3nXj					38.9307	-77.1673	anonymous	EN		I confirm that I have read and understood the “The Role of Fish and Seafood in the First 1000 Days of Life” Study Information Sheet,I agree that data gathered in this study will be stored anonymously and securely,I understand that my participation is voluntary and that I am free to withdraw at any time,I agree to take part in this study	Pregnant	25-29	£25,000 to £49,999	2	1	England				East of England	Yes	On 1-2 days per week	Less than once a month	Less than once per month	On 1-3 days per month	Less than once per month	Less than once per month	On 1-2 days per week	Less than once per month	Less than once per month	On 1-3 days per month	Less than once per month	Less than once per month	On 1-3 days per month	Less than once per month	Less than once per month	3	Increased		2	3
2023-06-13 02:14:40	2023-06-13 02:16:27	IP Address	43.154.129.242	100	106	True	2023-06-13 02:16:28	R_RDAxEdDn1IPHskx					22.2908	114.15	anonymous	EN		I confirm that I have read and understood the “The Role of Fish and Seafood in the First 1000 Days of Life” Study Information Sheet,I agree that data gathered in this study will be stored anonymously and securely,I understand that my participation is voluntary and that I am free to withdraw at any time,I agree to take part in this study	Feeding formula milk to a child under 2 years	30-34	£75,000 to £99,999	3	1	England				Greater London	Yes	On 1-3 days per month	Never	Never	On 1-3 days per month	Never	Never	Never	Never	Never	Less than once per month	Never	Never	On 1-3 days per month	Never	Never	5
2023-06-13 02:17:57	2023-06-13 02:19:50	IP Address	98.195.165.162	100	112	True	2023-06-13 02:19:50	R_2rwi7YCVGP9kcSB					29.7373	-95.3972	anonymous	EN		I confirm that I have read and understood the “The Role of Fish and Seafood in the First 1000 Days of Life” Study Information Sheet,I agree that data gathered in this study will be stored anonymously and securely,I understand that my participation is voluntary and that I am free to withdraw at any time,I agree to take part in this study	Pregnant,Breastfeeding a child under 2 years,Feeding formula milk to a child under 2 years,Feeding baby foods or solids to a child under 2 years
2023-06-13 02:17:03	2023-06-13 02:23:26	IP Address	47.18.55.184	100	382	True	2023-06-13 02:23:27	R_3G2DScmhhN2LiKk					40.873	-73.8233	anonymous	EN
2023-06-13 02:14:27	2023-06-13 02:27:51	IP Address	24.99.239.146	100	804	True	2023-06-13 02:27:52	R_2OO40QkDURhCw6J					33.584	-84.2751	anonymous	EN		I confirm that I have read and understood the “The Role of Fish and Seafood in the First 1000 Days of Life” Study Information Sheet,I agree that data gathered in this study will be stored anonymously and securely,I understand that my participation is voluntary and that I am free to withdraw at any time,I agree to take part in this study	Breastfeeding a child under 2 years	30-34	£50,000 to £74,999	3	1	Scotland			North East		Yes	On 1-2 days per week	Less than once a month	Less than once per month	On 1-2 days per week	Less than once per month	Less than once per month	On 1-2 days per week	Less than once per month	Less than once per month	On 1-3 days per month	Less than once per month	Less than once per month	On 1-2 days per week	On 1-3 days per month	Never	3		Increased	1	3
2023-06-13 02:23:29	2023-06-13 02:29:08	IP Address	23.28.137.103	100	338	True	2023-06-13 02:29:08	R_1ONcS8ug4Pkt6jd					32.5109	-84.9794	anonymous	EN		I confirm that I have read and understood the “The Role of Fish and Seafood in the First 1000 Days of Life” Study Information Sheet,I agree that data gathered in this study will be stored anonymously and securely,I understand that my participation is voluntary and that I am free to withdraw at any time,I agree to take part in this study	Breastfeeding a child under 2 years	20-24	£25,000 to £49,999	2	1	Wales		Mid Wales			No
2023-06-13 02:17:41	2023-06-13 02:32:38	IP Address	69.120.34.0	100	897	True	2023-06-13 02:32:39	R_RsiQ5b2ZcjmRvG1					40.6665	-73.5455	anonymous	EN		I confirm that I have read and understood the “The Role of Fish and Seafood in the First 1000 Days of Life” Study Information Sheet,I agree that data gathered in this study will be stored anonymously and securely,I understand that my participation is voluntary and that I am free to withdraw at any time,I agree to take part in this study	Breastfeeding a child under 2 years	25-29	£50,000 to £74,999	4	1	England				Greater London	Yes	Every day in the last month	Less than once a month	Never	On 1-3 days per month	Less than once per month	Never	On 1-3 days per month	Less than once per month	Every day in the last month	On 1-3 days per month	Every day in the last month	Never	On 1-2 days per week	Less than once per month	Never	5		Decreased
2023-06-13 02:22:40	2023-06-13 02:32:58	IP Address	216.39.39.113	100	617	True	2023-06-13 02:32:59	R_1PS6irYxtmDS07A					40.7597	-73.981	anonymous	EN		I confirm that I have read and understood the “The Role of Fish and Seafood in the First 1000 Days of Life” Study Information Sheet,I agree that data gathered in this study will be stored anonymously and securely,I understand that my participation is voluntary and that I am free to withdraw at any time,I agree to take part in this study	Feeding formula milk to a child under 2 years	25-29	£50,000 to £74,999	3	5	England				South West	Yes	On 1-2 days per week	On 1-2 days per week	On 1-2 days per week	On 1-2 days per week	On 1-2 days per week	On 3-4 days per week	On 1-3 days per month	On 2-4 days per week	On 3-4 days per week	On 3-4 days per week	On 1-3 days per month	On 5-6 days per week	On 3-4 days per week	On 1-2 days per week	On 1-3 days per month	6
2023-06-13 02:33:57	2023-06-13 02:40:45	IP Address	84.67.63.104	100	407	True	2023-06-13 02:40:45	R_3PRL3IQxFcx1LCJ					51.4513	-0.289	anonymous	EN		I confirm that I have read and understood the “The Role of Fish and Seafood in the First 1000 Days of Life” Study Information Sheet,I agree that data gathered in this study will be stored anonymously and securely,I understand that my participation is voluntary and that I am free to withdraw at any time,I agree to take part in this study	Pregnant	30-34	£25,000 to £49,999	2	1	England				South East	Yes	On 1-3 days per month	Less than once a month	Never	On 1-3 days per month	Less than once per month	Never	On 1-3 days per month	Less than once per month	Never	On 1-3 days per month	Less than once per month	Never	On 1-2 days per week	Less than once per month	Less than once per month	2	Increased		1	3
2023-06-13 02:43:59	2023-06-13 02:44:17	IP Address	79.70.227.159	100	18	True	2023-06-13 02:44:17	R_2VjCxGYMmDsCl7L					53.2765	-2.5979	anonymous	EN		I confirm that I have read and understood the “The Role of Fish and Seafood in the First 1000 Days of Life” Study Information Sheet,I agree that data gathered in this study will be stored anonymously and securely,I understand that my participation is voluntary and that I am free to withdraw at any time
2023-06-13 02:33:37	2023-06-13 02:44:17	IP Address	24.62.187.36	100	640	True	2023-06-13 02:44:18	R_26hc1QCjdGSpTdh					41.9972	-70.7408	anonymous	EN		I confirm that I have read and understood the “The Role of Fish and Seafood in the First 1000 Days of Life” Study Information Sheet,I agree that data gathered in this study will be stored anonymously and securely,I understand that my participation is voluntary and that I am free to withdraw at any time,I agree to take part in this study	Breastfeeding a child under 2 years,Feeding formula milk to a child under 2 years,Feeding baby foods or solids to a child under 2 years	25-29	£75,000 to £99,999	4	2	England				Greater London	Yes	On 1-2 days per week	On 1-3 days per month	Less than once per month	On 3-4 days per week	Less than once per month	Never	On 1-3 days per month	Never	Never	On 1-3 days per month	Never	Never	Every day in the last month	Never	Never	6		Increased	1	4
2023-06-13 02:38:17	2023-06-13 02:47:53	IP Address	77.97.212.40	100	576	True	2023-06-13 02:47:54	R_22FdognnF6iOrZm					55.9552	-3.2	anonymous	EN		I confirm that I have read and understood the “The Role of Fish and Seafood in the First 1000 Days of Life” Study Information Sheet,I agree that data gathered in this study will be stored anonymously and securely,I understand that my participation is voluntary and that I am free to withdraw at any time,I agree to take part in this study	Feeding formula milk to a child under 2 years	30-34	£25,000 to £49,999	2	2	Scotland			North East		Yes	On 1-3 days per month	Less than once a month	Less than once per month	On 1-3 days per month	Less than once per month	Never	On 1-2 days per week	Less than once per month	Never	On 1-3 days per month	Never	Never	On 1-3 days per month	Never	Less than once per month	3
2023-06-13 02:41:07	2023-06-13 02:50:15	IP Address	82.10.133.140	100	548	True	2023-06-13 02:50:16	R_3EAQ92UWdh6nYgU					52.9648	-1.2132	anonymous	EN		I confirm that I have read and understood the “The Role of Fish and Seafood in the First 1000 Days of Life” Study Information Sheet,I agree that data gathered in this study will be stored anonymously and securely,I understand that my participation is voluntary and that I am free to withdraw at any time,I agree to take part in this study	Feeding baby foods or solids to a child under 2 years	25-29	£25,000 to £49,999	2	1	England				West Midlands	Yes	On 1-3 days per month	Less than once a month	Never	On 1-3 days per month	Never	Never	On 1-2 days per week	Less than once per month	Less than once per month	Less than once per month	Never	Never	On 1-3 days per month	Never	Never	3
2023-06-13 02:44:38	2023-06-13 02:54:06	IP Address	79.70.227.159	100	568	True	2023-06-13 02:54:07	R_1rc67VZCGZWxMHu					53.2765	-2.5979	anonymous	EN		I confirm that I have read and understood the “The Role of Fish and Seafood in the First 1000 Days of Life” Study Information Sheet,I agree that data gathered in this study will be stored anonymously and securely,I understand that my participation is voluntary and that I am free to withdraw at any time,I agree to take part in this study	Feeding formula milk to a child under 2 years	30-34	£25,000 to £49,999	4	1	England				North West	Yes	On 1-3 days per month	Less than once a month	Never	On 1-3 days per month	Less than once per month	Never	On 1-3 days per month	Never	Less than once per month	On 1-3 days per month	Less than once per month	Never	On 1-3 days per month	Never	Never	3
2023-06-13 02:33:16	2023-06-13 02:56:56	IP Address	86.157.48.21	100	1419	True	2023-06-13 02:56:56	R_2PwmTuCShwUIVco					52.547	-1.9396	anonymous	EN		I confirm that I have read and understood the “The Role of Fish and Seafood in the First 1000 Days of Life” Study Information Sheet,I agree that data gathered in this study will be stored anonymously and securely,I understand that my participation is voluntary and that I am free to withdraw at any time,I agree to take part in this study	Pregnant,Breastfeeding a child under 2 years,Feeding formula milk to a child under 2 years,Feeding baby foods or solids to a child under 2 years	25-29	£50,000 to £74,999	2	1	England				East of England	Yes	On 1-2 days per week	Never	On 1-3 days per month	On 3-4 days per week	Less than once per month	On 1-3 days per month	On 1-2 days per week	Never	Less than once per month	On 5-6 days per week	Less than once per month	Less than once per month	On 1-2 days per week	Less than once per month	Never	1	Increased	Increased	1	4
2023-06-13 02:47:43	2023-06-13 02:57:37	IP Address	92.236.182.36	100	594	True	2023-06-13 02:57:38	R_1o15MzXNvp7MV5y					51.5701	-0.3309	anonymous	EN		I confirm that I have read and understood the “The Role of Fish and Seafood in the First 1000 Days of Life” Study Information Sheet,I agree that data gathered in this study will be stored anonymously and securely,I understand that my participation is voluntary and that I am free to withdraw at any time,I agree to take part in this study	Breastfeeding a child under 2 years	25-29	£25,000 to £49,999	3	2	England				Greater London	Yes	On 1-3 days per month	Less than once a month	Never	On 1-3 days per month	Less than once per month	Less than once per month	On 1-2 days per week	Never	Never	On 1-3 days per month	Never	Never	On 1-3 days per month	Never	Never	3		Increased	2	3
2023-06-13 02:46:14	2023-06-13 02:57:40	IP Address	216.93.116.132	100	685	True	2023-06-13 02:57:40	R_01XChI9a3tSZBdL					37.751	-97.822	anonymous	EN		I confirm that I have read and understood the “The Role of Fish and Seafood in the First 1000 Days of Life” Study Information Sheet,I agree that data gathered in this study will be stored anonymously and securely,I understand that my participation is voluntary and that I am free to withdraw at any time,I agree to take part in this study	Breastfeeding a child under 2 years	25-29	£50,000 to £74,999	4	2	Scotland			North West		No
2023-06-13 02:46:18	2023-06-13 02:57:41	IP Address	216.93.118.64	100	683	True	2023-06-13 02:57:42	R_2DYxDFoJJ2MEmlP					37.751	-97.822	anonymous	EN		I confirm that I have read and understood the “The Role of Fish and Seafood in the First 1000 Days of Life” Study Information Sheet,I agree that data gathered in this study will be stored anonymously and securely,I understand that my participation is voluntary and that I am free to withdraw at any time,I agree to take part in this study	Feeding formula milk to a child under 2 years	25-29	£25,000 to £49,999	2	1	Northern Ireland	Antrim				No
2023-06-13 02:29:52	2023-06-13 03:01:10	IP Address	90.192.163.223	100	1878	True	2023-06-13 03:01:11	R_1IK8NmqvmNTBRFw					53.5866	-2.4354	anonymous	EN		I confirm that I have read and understood the “The Role of Fish and Seafood in the First 1000 Days of Life” Study Information Sheet,I agree that data gathered in this study will be stored anonymously and securely,I understand that my participation is voluntary and that I am free to withdraw at any time,I agree to take part in this study	Pregnant,Breastfeeding a child under 2 years,Feeding formula milk to a child under 2 years,Feeding baby foods or solids to a child under 2 years	25-29	£75,000 to £99,999	2	Above 8	England				East of England	Yes	On 5-6 days per week	On 1-3 days per month	On 1-2 days per week	Less than once per month	Less than once per month	Less than once per month	On 1-2 days per week	Less than once per month	On 1-2 days per week	On 1-2 days per week	On 1-3 days per month	On 3-4 days per week	On 1-3 days per month	On 1-3 days per month	On 1-3 days per month	2	Increased	Increased	3	1
2023-06-13 02:51:36	2023-06-13 03:01:16	IP Address	51.186.245.209	100	579	True	2023-06-13 03:01:17	R_3LXBNlcZszukwvr					51.3873	-0.1596	anonymous	EN		I confirm that I have read and understood the “The Role of Fish and Seafood in the First 1000 Days of Life” Study Information Sheet,I agree that data gathered in this study will be stored anonymously and securely,I understand that my participation is voluntary and that I am free to withdraw at any time,I agree to take part in this study	Feeding baby foods or solids to a child under 2 years	25-29	£25,000 to £49,999	3	1	England				Greater London	Yes	On 1-3 days per month	Less than once a month	Less than once per month	On 1-2 days per week	Less than once per month	Never	On 1-3 days per month	Less than once per month	Never	Less than once per month	Never	Never	On 1-3 days per month	Less than once per month	Never	5
2023-06-13 02:57:26	2023-06-13 03:02:12	IP Address	82.47.43.217	100	285	True	2023-06-13 03:02:12	R_2R9RG04YHoiygIw					53.4595	-2.9538	anonymous	EN		I confirm that I have read and understood the “The Role of Fish and Seafood in the First 1000 Days of Life” Study Information Sheet,I agree that data gathered in this study will be stored anonymously and securely,I understand that my participation is voluntary and that I am free to withdraw at any time,I agree to take part in this study	Pregnant	25-29	£10,000 to £24,999	2	0	England				East of England	Yes	On 1-3 days per month	On 1-3 days per month	On 1-3 days per month	On 1-3 days per month	On 1-3 days per month	On 1-3 days per month	On 1-3 days per month	On 1-3 days per month	On 1-3 days per month	On 1-3 days per month	On 1-3 days per month	On 1-3 days per month	On 1-3 days per month	On 1-3 days per month	On 1-3 days per month	3	Increased		5	3
2023-06-13 02:44:55	2023-06-13 03:03:05	IP Address	24.62.187.36	100	1089	True	2023-06-13 03:03:06	R_1NlajOZ8e329irn					41.9972	-70.7408	anonymous	EN		I confirm that I have read and understood the “The Role of Fish and Seafood in the First 1000 Days of Life” Study Information Sheet,I agree that data gathered in this study will be stored anonymously and securely,I understand that my participation is voluntary and that I am free to withdraw at any time,I agree to take part in this study	Breastfeeding a child under 2 years,Feeding baby foods or solids to a child under 2 years	25-29	£75,000 to £99,999	4	1	England				Greater London	Yes	On 1-3 days per month	Less than once a month	Less than once per month	On 1-2 days per week	Less than once per month	Never	On 1-2 days per week	Every day in the last month	Never	On 1-3 days per month	Never	Never	On 1-3 days per month	Never	Never	8		Increased	1	4
2023-06-13 02:29:42	2023-06-13 03:03:26	IP Address	35.150.153.130	100	2023	True	2023-06-13 03:03:26	R_1rO22DmkeNfIvAE					34.1607	-118.226	anonymous	EN		I confirm that I have read and understood the “The Role of Fish and Seafood in the First 1000 Days of Life” Study Information Sheet,I agree that data gathered in this study will be stored anonymously and securely,I understand that my participation is voluntary and that I am free to withdraw at any time,I agree to take part in this study	Breastfeeding a child under 2 years,Feeding formula milk to a child under 2 years,Feeding baby foods or solids to a child under 2 years	25-29	£50,000 to £74,999	2	1	Scotland			North East		Yes	On 1-2 days per week	On 1-2 days per week	On 1-3 days per month	On 1-2 days per week	On 1-3 days per month	On 1-3 days per month	Less than once a month	On 1-3 days per month	On 1-3 days per month	On 1-2 days per week	On 3-4 days per week	On 1-2 days per week	On 1-2 days per week	On 3-4 days per week	On 3-4 days per week	5		Increased	1	5
2023-06-13 02:54:30	2023-06-13 03:04:41	IP Address	82.20.35.48	100	610	True	2023-06-13 03:04:42	R_3kwhVVaKlRjy4kM					52.6513	-1.0876	anonymous	EN		I confirm that I have read and understood the “The Role of Fish and Seafood in the First 1000 Days of Life” Study Information Sheet,I agree that data gathered in this study will be stored anonymously and securely,I understand that my participation is voluntary and that I am free to withdraw at any time,I agree to take part in this study	Breastfeeding a child under 2 years	25-29	£25,000 to £49,999	4	2	England				Greater London	Yes	On 1-3 days per month	Less than once a month	Never	On 1-3 days per month	Less than once per month	Never	On 1-2 days per week	Never	Never	On 1-3 days per month	Never	Never	On 1-3 days per month	Never	Less than once per month	4		Increased
2023-06-13 02:29:55	2023-06-13 03:06:48	IP Address	37.156.75.251	100	2212	True	2023-06-13 03:06:48	R_1ikSd6s9QIYAz1j					51.5095	-0.0955	anonymous	EN		I confirm that I have read and understood the “The Role of Fish and Seafood in the First 1000 Days of Life” Study Information Sheet,I agree that data gathered in this study will be stored anonymously and securely,I understand that my participation is voluntary and that I am free to withdraw at any time,I agree to take part in this study	Pregnant,Breastfeeding a child under 2 years,Feeding formula milk to a child under 2 years,Feeding baby foods or solids to a child under 2 years	25-29	£50,000 to £74,999	2	1	England				East of England	Yes	On 5-6 days per week	On 1-3 days per month	On 3-4 days per week	Never	Never	Never	On 3-4 days per week	Less than once per month	On 1-3 days per month	On 1-2 days per week	On 1-3 days per month	On 1-3 days per month	On 1-2 days per week	On 1-2 days per week	Less than once per month	2	Increased	Increased	5	4
2023-06-13 02:58:04	2023-06-13 03:07:26	IP Address	81.109.44.146	100	561	True	2023-06-13 03:07:27	R_1ml7C8mG8iQU5eN					55.8803	-4.3055	anonymous	EN		I confirm that I have read and understood the “The Role of Fish and Seafood in the First 1000 Days of Life” Study Information Sheet,I agree that data gathered in this study will be stored anonymously and securely,I understand that my participation is voluntary and that I am free to withdraw at any time,I agree to take part in this study	Pregnant	30-34		4	1	Scotland			North West		Yes	On 1-2 days per week	Less than once a month	Less than once per month	On 1-2 days per week	Less than once per month	Less than once per month	On 1-2 days per week	Less than once per month	Never	On 1-3 days per month	Never	Less than once per month	On 1-2 days per week	Never	Never	4	Increased		1	5
2023-06-13 03:02:36	2023-06-13 03:08:41	IP Address	88.111.14.38	100	364	True	2023-06-13 03:08:41	R_OpXDawsOHwxzMNH					53.3809	-3.0986	anonymous	EN		I confirm that I have read and understood the “The Role of Fish and Seafood in the First 1000 Days of Life” Study Information Sheet,I agree that data gathered in this study will be stored anonymously and securely,I understand that my participation is voluntary and that I am free to withdraw at any time,I agree to take part in this study	Breastfeeding a child under 2 years	25-29	£10,000 to £24,999	2	1	England				East of England	Yes	Less than once per month	On 1-2 days per week	On 1-3 days per month	Less than once per month	On 1-3 days per month	On 1-3 days per month	Less than once a month	On 1-3 days per month	On 1-3 days per month	On 1-3 days per month	On 1-3 days per month	On 1-3 days per month	On 1-3 days per month	On 1-3 days per month	On 1-3 days per month	3		Increased	2	5
2023-06-13 02:30:04	2023-06-13 03:10:20	IP Address	140.228.73.59	100	2416	True	2023-06-13 03:10:21	R_2bGVm38Om2ICFay					51.4828	-0.1371	anonymous	EN		I confirm that I have read and understood the “The Role of Fish and Seafood in the First 1000 Days of Life” Study Information Sheet,I agree that data gathered in this study will be stored anonymously and securely,I understand that my participation is voluntary and that I am free to withdraw at any time,I agree to take part in this study	Pregnant,Breastfeeding a child under 2 years,Feeding formula milk to a child under 2 years,Feeding baby foods or solids to a child under 2 years	25-29	£50,000 to £74,999	2	1	England				East of England	Yes	On 3-4 days per week	Never	On 1-3 days per month	Never	Never	Never	On 3-4 days per week	On 1-3 days per month	Less than once per month	On 3-4 days per week	On 1-2 days per week	On 1-3 days per month	On 1-3 days per month	On 1-3 days per month	On 1-3 days per month	2	Increased	Increased	5	2
2023-06-13 03:01:45	2023-06-13 03:10:54	IP Address	95.147.25.19	100	548	True	2023-06-13 03:10:55	R_27TIF06WJMM933i					53.6257	-1.2978	anonymous	EN		I confirm that I have read and understood the “The Role of Fish and Seafood in the First 1000 Days of Life” Study Information Sheet,I agree that data gathered in this study will be stored anonymously and securely,I understand that my participation is voluntary and that I am free to withdraw at any time,I agree to take part in this study	Breastfeeding a child under 2 years	25-29	£25,000 to £49,999	3	1	England				North East	Yes	On 1-3 days per month	Less than once a month	Never	On 1-3 days per month	Never	Never	On 1-2 days per week	Less than once per month	Never	On 1-2 days per week	Never	Less than once per month	On 1-3 days per month	Never	Less than once per month	4		Increased	2	1
2023-06-13 03:10:47	2023-06-13 03:11:31	IP Address	37.218.221.50	100	43	True	2023-06-13 03:11:31	R_2bTtWv9txPW7ApE					38.6583	-77.2481	anonymous	EN		I confirm that I have read and understood the “The Role of Fish and Seafood in the First 1000 Days of Life” Study Information Sheet
2023-06-13 03:11:46	2023-06-13 03:12:27	IP Address	37.218.221.50	100	40	True	2023-06-13 03:12:27	R_2VsTPigctdmDo7v					38.6583	-77.2481	anonymous	EN		I agree to take part in this study
2023-06-13 03:08:22	2023-06-13 03:13:23	IP Address	5.249.177.74	100	300	True	2023-06-13 03:13:24	R_1FhcRe2OqSsiya5					28.8039	-96.9953	anonymous	EN		I confirm that I have read and understood the “The Role of Fish and Seafood in the First 1000 Days of Life” Study Information Sheet,I agree that data gathered in this study will be stored anonymously and securely,I understand that my participation is voluntary and that I am free to withdraw at any time,I agree to take part in this study	Breastfeeding a child under 2 years	30-34	£50,000 to £74,999	3	1	England				Greater London	Yes	On 1-2 days per week	On 1-3 days per month	On 1-3 days per month	On 1-2 days per week	On 1-3 days per month	Less than once per month	Less than once a month	Less than once per month	Less than once per month	On 1-2 days per week	On 1-3 days per month	Less than once per month	On 1-3 days per month	On 1-3 days per month	Less than once per month	4		Increased	5	1
2023-06-13 02:30:14	2023-06-13 03:14:04	IP Address	81.148.252.243	100	2630	True	2023-06-13 03:14:05	R_1Ig6EzUoDOtapns					51.7251	-3.3642	anonymous	EN		I confirm that I have read and understood the “The Role of Fish and Seafood in the First 1000 Days of Life” Study Information Sheet,I agree that data gathered in this study will be stored anonymously and securely,I understand that my participation is voluntary and that I am free to withdraw at any time,I agree to take part in this study	Pregnant,Breastfeeding a child under 2 years,Feeding formula milk to a child under 2 years,Feeding baby foods or solids to a child under 2 years	25-29	£50,000 to £74,999	2	1	England				South East	Yes	On 1-2 days per week	Never	On 5-6 days per week	On 5-6 days per week	Less than once per month	On 1-3 days per month	On 3-4 days per week	Never	On 1-3 days per month	On 3-4 days per week	Less than once per month	Less than once per month	On 3-4 days per week	Less than once per month	Less than once per month	1	Increased	Increased	1	2
2023-06-13 03:05:42	2023-06-13 03:14:17	IP Address	86.184.136.213	100	514	True	2023-06-13 03:14:17	R_3NDNefo7oelQoye					51.4203	-0.1175	anonymous	EN		I confirm that I have read and understood the “The Role of Fish and Seafood in the First 1000 Days of Life” Study Information Sheet,I agree that data gathered in this study will be stored anonymously and securely,I understand that my participation is voluntary and that I am free to withdraw at any time,I agree to take part in this study	Feeding formula milk to a child under 2 years	30-34	£25,000 to £49,999	2	1	England				East of England	Yes	On 1-2 days per week	On 5-6 days per week	On 1-3 days per month	On 1-3 days per month	On 1-3 days per month	On 1-2 days per week	On 1-3 days per month		Less than once per month	On 1-2 days per week	On 1-2 days per week	On 1-2 days per week	On 1-2 days per week	On 1-3 days per month	On 1-3 days per month	4
2023-06-13 03:05:10	2023-06-13 03:16:24	IP Address	86.31.233.64	100	674	True	2023-06-13 03:16:25	R_0TdKAR6qs9mESQh					53.4421	-2.1536	anonymous	EN		I confirm that I have read and understood the “The Role of Fish and Seafood in the First 1000 Days of Life” Study Information Sheet,I agree that data gathered in this study will be stored anonymously and securely,I understand that my participation is voluntary and that I am free to withdraw at any time,I agree to take part in this study	Feeding formula milk to a child under 2 years	30-34	£50,000 to £74,999	4	2	England				North West	Yes	On 1-3 days per month	Less than once a month	Never	On 1-3 days per month	Less than once per month	Never	On 1-3 days per month	Less than once per month	Never	On 1-3 days per month	Never	Less than once per month	On 1-3 days per month	Less than once per month	Never	3
2023-06-13 03:07:54	2023-06-13 03:17:09	IP Address	82.26.75.248	100	555	True	2023-06-13 03:17:10	R_3qxqfmy77zKCSLD					51.5538	-0.3102	anonymous	EN		I confirm that I have read and understood the “The Role of Fish and Seafood in the First 1000 Days of Life” Study Information Sheet,I agree that data gathered in this study will be stored anonymously and securely,I understand that my participation is voluntary and that I am free to withdraw at any time,I agree to take part in this study	Breastfeeding a child under 2 years	30-34	£25,000 to £49,999	3	1	England				Greater London	Yes	On 1-2 days per week	Less than once a month	Less than once per month	On 1-2 days per week	Less than once per month	Never	On 1-3 days per month	Never	Never	On 1-3 days per month	Never	Never	On 1-3 days per month	Less than once per month	Less than once per month	3		Increased	1	3
2023-06-13 03:08:54	2023-06-13 03:17:50	IP Address	152.37.78.64	100	536	True	2023-06-13 03:17:50	R_3ps4eDaXgpYz6Sw					51.5095	-0.0955	anonymous	EN		I confirm that I have read and understood the “The Role of Fish and Seafood in the First 1000 Days of Life” Study Information Sheet,I agree that data gathered in this study will be stored anonymously and securely,I understand that my participation is voluntary and that I am free to withdraw at any time,I agree to take part in this study	Pregnant	25-29	£25,000 to £49,999		2	England				East of England	Yes	On 1-3 days per month	On 1-3 days per month	On 1-3 days per month	On 1-2 days per week	On 1-2 days per week	On 1-3 days per month	On 1-2 days per week	On 1-2 days per week	On 1-3 days per month	On 1-3 days per month	On 1-2 days per week	On 1-2 days per week	Less than once per month	On 1-2 days per week	On 1-2 days per week	3	Increased		5	2
2023-06-13 03:06:06	2023-06-13 03:18:17	IP Address	108.201.159.91	100	730	True	2023-06-13 03:18:18	R_1Q42HKEIBe2j1RM					34.0515	-118.271	anonymous	EN		I confirm that I have read and understood the “The Role of Fish and Seafood in the First 1000 Days of Life” Study Information Sheet,I agree that data gathered in this study will be stored anonymously and securely,I understand that my participation is voluntary and that I am free to withdraw at any time,I agree to take part in this study	Feeding formula milk to a child under 2 years,Feeding baby foods or solids to a child under 2 years	30-34	£100,000 or more	4	2	England				Greater London	Yes	On 1-2 days per week	Never	Never	On 1-2 days per week	Never	Never	On 1-3 days per month	Never	Never	On 1-3 days per month	Never	Never	On 1-3 days per month	Never	Never	8
2023-06-13 03:17:21	2023-06-13 03:18:21	IP Address	5.105.198.67	100	60	True	2023-06-13 03:18:22	R_3m9lYuZ31wdd7Rh					37.751	-97.822	anonymous	EN		I agree to take part in this study
2023-06-13 02:52:23	2023-06-13 03:18:48	IP Address	82.28.206.56	100	1584	True	2023-06-13 03:18:48	R_30ucFigwzW8Tlhe					55.8892	-4.2351	anonymous	EN		I confirm that I have read and understood the “The Role of Fish and Seafood in the First 1000 Days of Life” Study Information Sheet,I agree that data gathered in this study will be stored anonymously and securely,I understand that my participation is voluntary and that I am free to withdraw at any time,I agree to take part in this study	Pregnant,Breastfeeding a child under 2 years,Feeding formula milk to a child under 2 years,Feeding baby foods or solids to a child under 2 years	30-34	£50,000 to £74,999	2	1	Scotland			North East		Yes	On 3-4 days per week	Never	Less than once per month	On 1-3 days per month	Less than once per month	Less than once per month	On 1-3 days per month	On 1-2 days per week	On 1-2 days per week	On 3-4 days per week	Less than once per month	On 1-2 days per week	On 1-2 days per week	Less than once per month	Less than once per month	2	Increased	Increased	1	5
2023-06-13 03:17:24	2023-06-13 03:19:00	IP Address	37.218.212.22	100	95	True	2023-06-13 03:19:01	R_25XDLVJCRLnxm62					41.8486	-87.6288	anonymous	EN		I confirm that I have read and understood the “The Role of Fish and Seafood in the First 1000 Days of Life” Study Information Sheet
2023-06-13 03:17:28	2023-06-13 03:19:08	IP Address	31.186.180.21	100	100	True	2023-06-13 03:19:09	R_2z6bZRU9FG2sc9C					32.7889	-96.8021	anonymous	EN		I agree to take part in this study
2023-06-13 03:17:32	2023-06-13 03:19:13	IP Address	149.126.89.155	100	100	True	2023-06-13 03:19:13	R_2YucOFd7thvBCQ6					37.751	-97.822	anonymous	EN		I agree to take part in this study
2023-06-13 03:17:16	2023-06-13 03:19:16	IP Address	175.29.132.166	100	120	True	2023-06-13 03:19:16	R_1rOLLvDwHC1YrAF					41.8874	-87.6318	anonymous	EN		I agree to take part in this study
2023-06-13 03:17:12	2023-06-13 03:19:20	IP Address	37.218.218.44	100	127	True	2023-06-13 03:19:20	R_3hhwgtAYbLM7ggx					38.6583	-77.2481	anonymous	EN		I agree to take part in this study
2023-06-13 02:52:56	2023-06-13 03:21:13	IP Address	149.71.110.239	100	1697	True	2023-06-13 03:21:14	R_1nUWG7XyAvvSp1o					50.9881	-1.3973	anonymous	EN		I confirm that I have read and understood the “The Role of Fish and Seafood in the First 1000 Days of Life” Study Information Sheet,I agree that data gathered in this study will be stored anonymously and securely,I understand that my participation is voluntary and that I am free to withdraw at any time,I agree to take part in this study	Pregnant,Breastfeeding a child under 2 years,Feeding formula milk to a child under 2 years,Feeding baby foods or solids to a child under 2 years	30-34	£50,000 to £74,999	2	1	England				East of England	Yes	On 5-6 days per week	Less than once a month	On 1-3 days per month	Never	Never	Never	On 3-4 days per week	On 1-3 days per month	On 1-2 days per week	On 5-6 days per week	On 1-3 days per month	Less than once per month	On 3-4 days per week	Less than once per month	On 1-3 days per month	2	Increased	Increased	1	4
2023-06-13 03:13:40	2023-06-13 03:21:16	IP Address	82.4.252.11	100	456	True	2023-06-13 03:21:16	R_2xyo7fuRHCT3sI9					51.4023	0.0458	anonymous	EN		I confirm that I have read and understood the “The Role of Fish and Seafood in the First 1000 Days of Life” Study Information Sheet,I agree that data gathered in this study will be stored anonymously and securely,I understand that my participation is voluntary and that I am free to withdraw at any time,I agree to take part in this study	Feeding baby foods or solids to a child under 2 years	25-29	£25,000 to £49,999	2	1	England				Greater London	Yes	On 1-2 days per week	Less than once a month	Never	On 1-3 days per month	Less than once per month	Never	On 1-2 days per week	Never	Less than once per month	On 1-3 days per month	Less than once per month	Never	On 1-3 days per month	Never	Never	3
2023-06-13 03:09:07	2023-06-13 03:22:04	IP Address	5.64.2.63	100	776	True	2023-06-13 03:22:04	R_2BzEjhkSNAKFW4A					53.2517	-1.0851	anonymous	EN		I confirm that I have read and understood the “The Role of Fish and Seafood in the First 1000 Days of Life” Study Information Sheet,I agree that data gathered in this study will be stored anonymously and securely,I understand that my participation is voluntary and that I am free to withdraw at any time,I agree to take part in this study	Pregnant	25-29	£25,000 to £49,999	2	0	England				Greater London	Yes	On 1-3 days per month	On 1-2 days per week	On 1-3 days per month	On 1-2 days per week	On 1-2 days per week	On 1-2 days per week	On 1-3 days per month	Less than once per month	On 1-3 days per month	On 1-2 days per week	On 1-3 days per month	On 1-2 days per week	On 1-2 days per week	On 1-2 days per week	On 1-2 days per week	3	Increased		4	3
2023-06-13 03:20:12	2023-06-13 03:22:23	IP Address	5.182.114.16	100	131	True	2023-06-13 03:22:24	R_vH3BC9zhu5sfq1P					39.018	-77.539	anonymous	EN		I agree to take part in this study
2023-06-13 03:20:15	2023-06-13 03:22:24	IP Address	138.112.24.110	100	129	True	2023-06-13 03:22:25	R_2cuYC0jhKNBtCsE					37.751	-97.822	anonymous	EN		I agree to take part in this study
2023-06-13 03:20:18	2023-06-13 03:22:30	IP Address	175.110.84.224	100	131	True	2023-06-13 03:22:30	R_1eQMDqGS6udQ0l4					32.6227	-97.1479	anonymous	EN		I agree to take part in this study
2023-06-13 03:22:16	2023-06-13 03:22:46	IP Address	88.209.227.122	100	30	True	2023-06-13 03:22:47	R_3Ms8YaDHuio68Mx					37.751	-97.822	anonymous	EN		I agree to take part in this study
[truncated: 749 more rows]
[truncated: 80 more columns]

## Sheet: Filter_fomulaes
StartDate	EndDate			Status	IPAddress		Progress	Duration (in seconds)		Finished	RecordedDate	ResponseId	RecipientLastName	RecipientFirstName	RecipientEmail	ExternalReference	LocationLatitude	LocationLongitude	DistributionChannel	UserLanguage	Q_RecaptchaScore	Q70	Question 5	Question 1	Question 2	Question 3	Question 4	Question 2	Q69	Q68	Q67	Q66	Question 6	Question 7.1	Question 7.2	Question 7.3	Question 8.1	Question 8.2	Question 8.3	Question 9.1	Question 9.2	Question 9.3	Question 10.1	Question 10.2	Question 10.3	Question 11.1	Question 11.2	Question 11.3	Question 12
[truncated: 1,278 more rows]
[truncated: 87 more columns]

[truncated: 2 more sheets: Filtered_including_incomplete, Final_filtered_responses ]
